# Supplementary material for: Regulator of G-protein signaling 1 critically supports CD8+ TRM cell-mediated intestinal immunity
Source: Front Immunol. 2023 Apr 20;14:1085895. doi: 10.3389/fimmu.2023.1085895 (PMC10158727; doi:10.3389/fimmu.2023.1085895)
Supplement: Supplementary file 3 [file DataSheet_3.xlsx]

## Sheet: Definitions
	nCounter™ CodeSet Design Report - Definitions
	Section 1: Customer Order Info
	[CUSTOMER_INFO]
	Section 2: GX CodeSet summary
	[CODESET_SUMMARY]
	Organism
	CodeSet Name:	Name of CodeSet
	CodeSet Version:	Version of CodeSet
	CodeSet Quote Number:	Quote Number for CodeSet request
	CodeSet PO Number:	Purchase Order number for CodeSet
	CodeSet Part Number	Nanostring Part Number for this version of this CodeSet
	CodeSet Requested Probe Count:	Number of requested targets
	CodeSet Confirmed Probe Count:	Number of unique sequence targets
	CodeSet Discrepancy Notes:
	CodeSet Ideal Probe Count:	Number of probe pairs passing ideal quality cutoffs
	CodeSet cutoff Exceptions	Summary of non-ideal exceptions in this library:
		Xhyb = Cross hybridization potential
	Xhyb: Tm: GC: Structural:	Tm = out of range melting temp
	(some probes may be in multiple categories):	GC = GC content ratio out of range
		Structural = secondary structure interference potential
	Section 3: Transcript Variant Coverage columns:
	[TRANSCRIPT_VARIANT_DATA]
	1 - Customer Identifiers:	Default is RefSeq Gene name, otherwise specified by customer
	2 - HUGO Gene:	Common name for mRNA target sequence, as defined by RefSeq.
	3 - Nanostring Internal Identifiers
	4 - Total # of Isoforms	Total # of isoforms annotated for this RefSeq Build for this gene
	5 - Isoforms Hit By Probe	The accession #'s of the isoforms hit by the probe
	6 - # Hit:	Count of all known transcript variants that the probe will hit.
	7 - Isoforms Not Hit By Probe	The accession #'s of the isoforms NOT hit by the probe (if any)
	8 - # Not Hit:	Count of all known transcript variants that the probe will NOT hit.
	Section 4: Detailed probe information columns:
	[CODESET_DETAILS]
	1 - Customer Identifiers:	Default is RefSeq Gene name, otherwise specified by customer
	2 - Accession number:	Accession number of requested target sequence.
	3 - Position:	Region in the target mRNA being probed.
	4 - Target Sequence:	Sequence of target region.
	5 - Tm of capture probe
	6 - Tm of reporter probe
	7 - Exception Flags
	[ T ]	Tm out of range
	[ X ]	Cross hyb signal expected
	[ V ]	Variant Specific
	[ S ]	Structural issues (GC%, hairpins, poly-G etc)
	[ C ]	Custom Sequence
	8 - HUGO Gene:	Common name for mRNA target sequence, as defined by RefSeq.
	9 - Nanostring Internal Identifiers	Our internal ProbeID - used to determine the specific probe used
	10 – Design Remarks	Any comments or notes about the probe - examples would be cross-hybridzation

## Sheet: Version History
	nCounter™ CodeSet Design Report - Revision History
	Version	Date	Reason For Changes
	1	2018-03-12	Reorder

## Sheet: Design Data
	nCounter™ CodeSet Design Report - Data
	CUSTOMER INFORMATION
	Customer Name:	Diego von Werdt
	Customer Institute:	Universität Bern
	CODESET SUMMARY
	CodeSet Name:	DvWerdt_1
	CodeSet Report Version:	1
	CodeSet Design Report Date	12-Mar-2018
	CodeSet Quote #:	SQ-26615
	CodeSet PO:
	CodeSet requested probe count:	80
	CodeSet confirmed probe count:	79
	CodeSet notes:
	CodeSet Tier1 pass:	77
	CodeSet Probe Exceptions:	Xhyb	TM	GC	Structure
	Exception Count:	2	0	0	0
	ISOFORM COVERAGE
	CODESET DETAILS
	Customer Identifier	Accession	Position	Target Sequence	Tm CP	Tm RP	Flags	HUGO Gene	NSID	Design Remarks
1	Ahr	NM_013464.4	1328-1427	CTGCAGACATACTTCACTGTGCAGAATCCCACATCCGCATGATTAAGACTGGAGAAAGTGGCATGACAGTTTTCCGGCTTCTTGCAAAACACAGTCGCTG	83	82		Ahr	NM_013464.4:1327
2	B2m	NM_009735.3	178-277	CTGAACTGCTACGTAACACAGTTCCACCCGCCTCACATTGAAATCCAAATGCTGAAGAACGGGAAAAAAATTCCTAAAGTAGAGATGTCAGATATGTCCT	82	81	HK	B2m	NM_009735.3:177
3	Bcl-2	NM_009741.3	1845-1944	GGCCTTCTTTGAGTTCGGTGGGGTCATGTGTGTGGAGAGCGTCAACAGGGAGATGTCACCCCTGGTGGACAACATCGCCCTGTGGATGACTGAGTACCTG	85	87		Bcl2	NM_009741.3:1844
4	Bcl-6	NM_009744.3	186-285	ACGTTGTCATCGTGGTGAGCCGTGAGCAGTTTAGAGCCCATAAGACAGTGCTCATGGCCTGCAGCGGCCTGTTCTACAGTATCTTCACTGACCAGTTGAA	82	83		Bcl6	NM_009744.3:185
5	Ccr7	NM_007719.2	756-855	CCCAGATGGTTTTTGGGTTCCTAGTGCCTATGCTGGCTATGAGTTTCTGCTACCTCATTATCATCCGTACCTTGCTCCAGGCACGCAACTTTGAGCGGAA	80	80		Ccr7	NM_007719.2:755
6	Ccr9	NM_009913.6	821-920	TATACCATCATCATTCATACCTTGGTACAGGCCAAGAAGTCATCCAAGCACAAGGCCCTCAAGGTGACCATCACTGTCCTCACTGTCTTCATTATGTCTC	80	82		Ccr9	NM_009913.6:820
7	Cd244	NM_018729.2	263-362	TACAGACAAAAGATGTTTCTGTTCAATGGAAGAAGACAGAACAGGGCTCACACAGAAAAATTGAGATCCTGAATTGGTATAATGATGGTCCCAGTTGGTC	83	78		Cd244	NM_018729.2:262
8	Cd3d	NM_013487.2	290-389	CTGTGTGGAGCTAGACTCGGGCACCATGGCTGGTGTCATCTTCATTGACCTCATCGCAACTCTGCTCCTGGCTTTGGGCGTCTACTGCTTTGCAGGACAT	83	82	HK	Cd3d	NM_013487.2:289
9	Cd3e	NM_007648.4	381-480	TGAGTACTGTGTGGAGGTGGACCTGACAGCAGTAGCCATAATCATCATTGTTGACATCTGTATCACTCTGGGCTTGCTGATGGTCATTTATTACTGGAGC	82	80	HK	Cd3e	NM_007648.4:380
10	CD69	NM_001033122.3	1371-1470	GCAGATTTCAAAGTGCTGGAAAGAAAAGTGCAATACGTGTAGTGGCAGATCTCTGTCAGGACACACCCTGTGGTTTGACCTTGGAATAACTCCAGTCTTG	82	83		Cd69	NM_001033122.3:1370
11	Cdh1	NM_009864.2	1611-1710	TCGAAGTGCCCGAAGACTTTGGTGTGGGTCAGGAAATCACATCTTATACCGCTCGAGAGCCGGACACGTTCATGGATCAGAAGATCACGTATCGGATTTG	83	82		Cdh1	NM_009864.2:1610
12	Chn2	NM_001163640.1	1511-1610	ACCCTCCATGACATGCGGTACCAAAAGCTGATCGTGCAGATTTTAATAGAAAACGAAGATGTTCTGTTTTAATCCACCAGGGAAGTGAGCTGATAGAGCT	81	81		Chn2	NM_001163640.1:1510
13	Cmah	NM_001111110.2	665-764	CATCGAGGATTTAGATGGAAGGTCCGTTAAATGCACAAAGCACAACTGGAAGTTAGACGTGAGCACCATGAAATATATCAACCCTCCAGGGAGCTTCTGT	82	82		Cmah	NM_001111110.2:664
14	Ctla4	NM_009843.3	1476-1575	TGGACTCGAGGTCCTGCACCAACTGGCTTGGAAACTAGATGAGGCTGTCACAGGGCTCAGTTGCATAAACCGATGGTGATGGAGTGTAAACTGGGTCTTT	82	79		Ctla4	NM_009843.3:1475
15	Cxcr3	NM_009910.2	606-705	GTTGTATGGGGTCTCTGTCTGCTCTTTGCCCTCCCAGATTTCATCTACCTATCAGCCAACTACGATCAGCGCCTCAATGCCACCCATTGCCAGTACAACT	79	82		Cxcr3	NM_009910.2:605
16	Cxcr4	NM_009911.3	705-804	GTTTCAATTCCAGCATATAATGGTGGGTCTCGTCCTGCCCGGCATCGTCATCCTCTCCTGTTACTGCATCATCATCTCTAAGCTGTCACACTCCAAGGGC	79	83		Cxcr4	NM_009911.3:704
17	Elovl7	NM_029001.4	1556-1655	CCATAAGACTTCCTCCCAACTCATGCACAAGCTGTTAGAGGCTGTGATGCTATGGTATCCGCACTGATGCCTTTGAGCCCAAGGTGGAGGTAACTTTATG	82	80		Elovl7	NM_029001.4:1555
18	LOC641050	M11024.1	708-807	GGGAAAGAACCAGAGCACATTTATTGGGCATTTGGAATGACAATAAGATTTCATATAACATACAGGAGTTAACCAACCTGATTAGTGATATGAGCAAACA	80	79		Env	M11024.1:707
19	Eomes	NM_010136.2	2666-2765	ACTGAAAAGGTCGTTCAAGGTGCTGGATTGATTCATTTATGGGAAACGAGAAATGTTCAGAAAAAGCAGGCTATGAAGAACGAGTGCCCGGTGCTATTAA	79	83		Eomes	NM_010136.2:2665
20	Fam65b	NM_029679.2	2083-2182	GATGCCTTCAATGGACTCTTCCTTGCATTAGACCCACACAAGAAGCAGTACAAAGAGTTCCAGGATCTGAACCAAGAAGTCACTCACTTGGATGATGTTC	83	81		Fam65b	NM_029679.2:2082
21	Fgf13	NM_010200.2	701-800	CGGGTGGTGGCTATTCAAGGAGTTCAAACCAAGCTGTATTTGGCAATGAACAGCGAGGGATACTTGTACACCTCGGAACATTTCACACCTGAGTGCAAAT	81	83		Fgf13	NM_010200.2:700
22	Foxo1	NM_019739.2	2531-2630	TTTCCTCAGACTTGGCAACAGCGGCAGCACTTTCCTGTGCAGGATGTTTGCCCAGCGTCCGCAGGTTTTGTGCTCCTGTAGATAAGGACTGTGCCATTGG	81	82		Foxo1	NM_019739.2:2530
23	Foxp3	NM_054039.2	195-294	TGCCTTCAGACGAGACTTGGAAGACAGTCACATCTCAGCAGCTCCTCTGCCGTTATCCAGCCTGCCTCTGACAAGAACCCAATGCCCAACCCTAGGCCAG	85	85		Foxp3	NM_054039.2:194
24	Gapdh	NM_008084.2	216-315	GGCACAGTCAAGGCCGAGAATGGGAAGCTTGTCATCAACGGGAAGCCCATCACCATCTTCCAGGAGCGAGACCCCACTAACATCAAATGGGGTGAGGCCG	83	82	HK;X	Gapdh	NM_008084.2:215	also targets multiple predicted transcripts and pseudogenes at high identity
25	Gata-3	NM_008091.3	1944-2043	CATGCGTGAGGAGTCTCCAAGTGTGCGAAGAGTTCCTCCGACCCCTTCTACTTGCGTTTTTCGCAGGAGCAGTATCATGAAGCCCGAAAGCGACAGATCT	83	80		Gata3	NM_008091.3:1943
26	Gzmb	NM_013542.2	1021-1120	TTCTGCCACCATGCTGTGACAACCCAACTGACATCTTCCTATGGAAGTTTGCCCTCTCCACAAAAGAAGTAGAATGTTTGCATTGGAGCTGGGCATGCTC	79	80		Gzmb	NM_013542.2:1020
27	Hpgds	NM_019455.4	426-525	TCACACATCAAGCACCTCGCCTTCTGAAAGATTTGGACACATACTTAGGAGACAAAGAGTGGTTTATAGGCAATTATGTAACCTGGGCAGACTTCTACTG	82	81		Hpgds	NM_019455.4:425
28	Hprt	NM_013556.2	31-130	TGCTGAGGCGGCGAGGGAGAGCGTTGGGCTTACCTCACTGCTTTCCGGAGCGGTAGCACCTCCTCCGCCGGCTTCCTCCTCAGACCGCTTTTTGCCGCGA	82	82	HK	Hprt	NM_013556.2:30
29	Hspa1a	NM_010479.2	2185-2284	GCTAGGAGACAGATATGTGGCCTTGAGGACTGTCATTATTTCAAGTTTAGTACTTCACTCCTTAGTTTGTCCTGCAATCAAGTCCTAGACTTAGGGAAAC	78	79		Hspa1a	NM_010479.2:2184
30	Icos	NM_017480.1	143-242	TTCACAATGGAGGTGTACAGATTTCTTGTAAATACCCTGAGACTGTCCAGCAGTTAAAAATGCGATTGTTCAGAGAGAGAGAAGTCCTCTGCGAACTCAC	79	81		Icos	NM_017480.1:142
31	Ifnar2	NM_001110498.1	726-825	TCCTCTTGAGCCGCCAGAATTTGAGATCGTTGGCTTTACAGACCACATAAACGTGACGATGGAATTTCCACCTGTCACTTCCAAAATAATCCAGGAAAAG	80	80		Ifnar2	NM_001110498.1:725
32	Il15ra	NM_008358.2	801-900	CTTTCCTGGCCTGGTACATCAAATCAAGGCAGCCTTCTCAGCCGTGCCGTGTTGAGGTGGAAACCATGGAAACAGTACCAATGACTGTGAGGGCCAGCAG	85	85		Il15ra	NM_008358.2:800
33	Il2rb	NM_008368.3	2366-2465	TTATTTTATGTGTTCTTGGGCGATGCTGGTCTATGTAAGGGGTGGGGGCGCGGGGTTGATTGAAGTGAGGGCTCCTTCTATGTTGCTTTGGGGACCTTGT	80	82		Il2rb	NM_008368.3:2365
34	Il7r	NM_008372.3	1021-1120	GTTTCCTGGACTGCCAGATTCATGAGGTGAAAGGCGTTGAAGCCAGGGACGAGGTGGAAAGTTTTCTGCCCAATGATCTTCCTGCACAGCCAGAGGAGTT	82	80		Il7r	NM_008372.3:1020
35	Inpp4b	NM_001024617.2	1001-1100	ACTGGGACAACCTACGGAAAAATGTCCTTTCTCACTGTGATCAAATGGTGACTATGTACCAAGACATTCTGACAGAACTTTCCAAAGAAACAGGGTCCTC	83	83		Inpp4b	NM_001024617.2:1000
36	Itga1	NM_001033228.3	2551-2650	ATTGAAGTCTAAAGAAGACTCAGTTTACGAGGCTGATCTGCAGTACCGTGTCACCCTTGATTCGCTGAGGCAGATATCACGGAGCTTTTTTTCTGGAACT	81	78		Itga1	NM_001033228.3:2550
37	Itgae (CD103)	NM_008399.1	776-875	CCAGACTGAGTTTGATCTTCAAGAGAGCCGGGACATTAACGCCTCCCTTGCCAAAGTTCAGAGCATCGTTCAAGTGAAGGAAGTCACTAAGACCGCCTCA	82	83		Itgae	NM_008399.1:775
38	itgb7	NM_013566.2	1222-1321	GGTGCAGCTCATCATGGATGCTTATGATAGCCTGTCATCCACTGTGACTCTTGAGCACTCTCCACTCCCACCAGGAGTCAGCATCTCCTTTGAATCTCAC	82	83		Itgb7	NM_013566.2:1221
39	KFL2	NM_008452.2	106-205	ACCCGAGGCGGGCGGCACGGATGAGGACCTAAACAACGTGTTGGACTTCATCCTCTCCATGGGATTGGACGGTCTGGGCGCCGAAAATCCTCCCGAGCCC	84	85		Klf2	NM_008452.2:105
40	Klre1	NM_153590.3	299-398	GGAGGCTTCTCTCGAGTGTGCTCGGTGCCATGTGCCTTCTCCTGATGGCTGTAGCCATGGTGATGACCACTTTTACCACAAAGTCATCTTCTGAAAGATC	82	79		Klre1	NM_153590.3:298
41	Klrg1	NM_016970.1	826-925	TGGATAAAGTTTATTTTAATGGATACCCACCCTGCAGATAGCCACCCTGGCTCTCTCATCCCTTCCTCTGCCATCTCTGTCAAAGATATGTAGAAAACTA	81	78		Klrg1	NM_016970.1:825
42	Litaf	NM_019980.1	1101-1200	TCCTGTCTCAGCTCCTGGCCTGTGAAGGGTCTCCTTTCTCATACAGTTTCTGGGAACTCCCTTTGTTCATAAACACAGATGAAAGTTACTTGGCAGGGAG	82	82		Litaf	NM_019980.1:1100
43	Ly6c2	NM_001099217.1	526-625	GGATAGTGTGTGGAACACCCTGTTTCACCTTTATAGCCCCTGCTGGGTAAGTGCCCGACTCCTCTCTAGGGCTTTCAAATCTGTACTTCTTGCAATGCCA	84	81	X	Ly6c2	NM_001099217.1:525	Also targets Ly6C1 at 100%
44	Nr4a1	NM_010444.1	1316-1415	ATGCCGGTGACGTGCAACAATTTTATGACTTGCTCTCTGGTTCCCTGGACGTTATCCGAAAGTGGGCAGAAAAAATCCCTGGCTTCATTGAGCTTTGCCC	82	82		Nr4a1	NM_010444.1:1315
45	Nr4a2	NM_001139509.1	363-462	TACAGTTACCACTCTTCGGGAGAATACAGCTCCGATTTCTTAACTCCAGAGTTTGTCAAGTTTAGCATGGACCTCACCAACACTGAAATTACTGCCACCA	79	80		Nr4a2	NM_001139509.1:362
46	Pdcd1	NM_008798.1	1135-1234	AGCAGGCTTCCCGGTTTCCTATTGTCACAAGGTGCAGAGCTGGGGCCTAAGCCTATGTCTCCTGAATCCTACTGTTGGGCACTTCTAGGGACTTGAGACA	82	83		Pdcd1	NM_008798.1:1134
47	Prdm1	NM_007548.3	1441-1540	CCAATGGCTTGAGCACCATGAACAACATCAATGGTATCAACAACTTCAGCCTCTTCCCTAGGTTGTATCCCGTCTACAGTAACCTCCTTAGTGGCAGCAG	82	82		Prdm1	NM_007548.3:1440
48	Qpct	NM_027455.2	633-732	CATCATGCAACGAATTCAGAGACTTCAGGCTGAGTGGGTCGTGGAAGTTGACACCTTCCTGAGTAGGACTCCCTATGGCTATCGGTCCTTCTCAAATATC	83	83		Qpct	NM_027455.2:632
49	Rasgrp2	NM_011242.2	581-680	TTGTTGTTTGATCACTTGGAGCCTATGGAGCTGGCAGAACATCTTACCTACCTGGAGTATCGTTCCTTCTGCAAGATCCTGTTCCAAGACTACCACAGCT	80	83		Rasgrp2	NM_011242.2:580
50	Rgs1	NM_015811.1	751-850	ATGACTCAGAAAGGATTAACACAAGGTATCCAGGTAGAGACTTGAGGAAGCATGAACAAGAAGAACAAGGCAAGGCCAATGGAAGGAGATACTATGGTAC	79	80		Rgs1	NM_015811.1:750
51	Rgs10	NM_026418.2	311-410	CAGATGCAGGAAAAGGCCAAGGAGATCTACATGACCTTCCTGTCCAATAAGGCCTCTTCACAAGTCAACGTGGAGGGGCAGTCTCGGCTCACTGAAAAGA	79	81		Rgs10	NM_026418.2:310
52	Rgs13	NM_153171.4	765-864	CAAGTCCTGAGTTGATCTCTAGTTCCCAAGGGAAAGTCATTCCAAACCTAAAAAGCTCCCAGATGCTGTGACACAATTTATAGCATCCTTACAGAGAGGA	79	82		Rgs13	NM_153171.4:764
53	Rgs14	NM_016758.3	2077-2176	GGCCTAGTTCCTTGGCATAAGCATAGTGAACACAAACGGGTGACTTTGGCAGTGCCAGCCTCCTCAACTTGTTCTAGGCTTTAGCAGGGGGCAGGAAGGA	82	82		Rgs14	NM_016758.3:2076
54	Rgs16	NM_011267.3	1281-1380	TGGCCCAGATGAGATTTCTATACCTCAAAAAACCGGCCTGTGAGCCCCTTTCCGGGTCAATGATGAATCCTGCAAAAGAAGCCATTCTGCTCATGGGACC	80	80		Rgs16	NM_011267.3:1280
55	Rgs18	NM_022881.4	1575-1674	CCATGGAGTAGATCATCTCTCCCAGTAAATGAACGAGTCATTGAAACAACACCAACCAGTGCTTGAACGATGAAGATGGCATACTTTCACACAAGCATTT	81	81		Rgs18	NM_022881.4:1574
56	Rgs19	NM_026446.3	1295-1394	TATGACTCTAGGAACCAGCCTCAACTCTACAGTGTGTCAGCATCCAACAAAGGCTTCAGATGCAAGTAAAGATTATGGGAGCAAAGCTGTTGTTATGGTC	82	81		Rgs19	NM_026446.3:1294
57	Rgs2	NM_009061.2	176-275	TCTTGCAGAATTCCTCTGCTCCTGGGAAGCCCAAAACTGGCAAGAAAAGCAAACAGCAAACTTTTATCAAGCCTTCTCCTGAGGAAGCGCAGCTCTGGGC	78	79		Rgs2	NM_009061.2:175
58	Rgs3	NM_001081650.1	1067-1166	CCAGAGCGTGAAGCTACAGGAGGGCTCTTCAGAAGACTTGAAATTCTGTGTGCTGTACCTGGCAGAGAAGGCAGAGTGCTTATTCACTTTGGAGGCACAC	82	81		Rgs3	NM_001081650.1:1066
59	Rgs9	NM_001165934.1	1029-1128	ATGCCAAATTGGTGGAGATCCCAACCAAGATGCGAGTGGAGAGATGGGCTTTCAACTTCAGCGAACTGATTCGAGACCCCAAGGGTCGGCAGAGCTTCCA	89	86		Rgs9	NM_001165934.1:1028
60	Rorc	NM_011281.2	649-748	GGGGCCTCCTGCCACCTTGAGTATAGTCCAGAACGAGGCAAAGCTGAAGGCAGAGACAGCATCTATAGCACTGACGGCCAACTTACTCTTGGAAGATGTG	82	82		Rorc	NM_011281.2:648
61	Rpl19	NM_009078.1	21-120	GAAGAGGCTTGCCTCTAGTGTCCTCCGCTGCGGGAAAAAGAAGGTCTGGTTGGATCCCAATGAGACCAATGAAATCGCCAATGCCAACTCCCGTCAGCAG	83	80	HK	Rpl19	NM_009078.1:20
62	S1pr1	NM_007901.4	851-950	CTGCCCAGTGGTTTCTGCGGGAAGGGAGTATGTTTGTGGCTCTCTCTGCATCAGTCTTCAGCCTCCTTGCCATCGCCATTGAGCGCTACATCACCATGCT	82	82		S1pr1	NM_007901.4:850
63	S1pr2	NM_010333.4	501-600	AACACCTTACTCTCAGGGCATGTCACTCTGTCCTTAACTCCCGTGCAGTGGTTTGCCCGAGAGGGTTCCGCCTTCATCACGCTCTCCGCCTCGGTCTTTA	82	81		S1pr2	NM_010333.4:500
64	S1pr3	NM_010101.3	2940-3039	GACATTTTTCTGGGCCTTAGGTAACCCTGGTCTGACTAACTAAAGACTTCCCCTCATGTCACTCCTGGTGTATATAGGTCACTGCCAAGAAGTTCTGCTC	80	83		S1pr3	NM_010101.3:2939
65	S1pr4	NM_010102.1	1558-1657	TGACAGCTCCCTGAGGCCCAGGGACAGTTTTCGGACTTCTCGGTCACTCAGCTTCAGGATGAGAGAGCCGCTGTCCAGCATTTCCAGCGTCCGCAGCACC	82	83		S1pr4	NM_010102.1:1557
66	S1pr5	NM_053190.2	841-940	GCCGCTCTACGCCAAGGCCTATGTGCTCTTCTGCGTGCTGGCCTTCCTGGGCATCCTGGCTGCCATCTGTGCGCTCTATGCAAGGATTTACTGTCAGGTG	83	81		S1pr5	NM_053190.2:840
67	Sidt1	NM_001159419.1	1276-1375	GGGATGCCTGCTCGTTGTGCTTGTCCATCATGTGAGGTTTCAGAGGAAATCTATTGACGGAAGCTTTGGTTCCAGCGATGGCTCTGGAAATATGGCTGTC	82	83		Sidt1	NM_001159419.1:1275
68	Sik1	NM_010831.2	2531-2630	AACCGTGGCCGATTGACTCTTCCAAGCAATAATTTCGGAGTATGTGAAGATGGTTTCCGGACTCAAAAGCCAAGAACTTTCTAGACGTGAAACAAGCAAT	79	81		Sik1	NM_010831.2:2530
69	Skil	NM_011386.2	1350-1449	CCATTTAATGCTCCATCCTGTGGGCTGATCACGTTGACCGATGCACAAAGACTCTGTAATGCTTTACTGCGGCCACGAACTTTTCCTCAAAATGGTAGCA	82	79		Skil	NM_011386.2:1349
70	Slamf6	NM_030710.2	806-905	CCAAGAATGCTGTCAGCAATTTGTCAGTCTCTGTTTCGACCCAGAGTCTCTGCAAAGGGGTTCTAACTAATCCACCCTGGAATGCAGTATGGTTTATGAC	78	83		Slamf6	NM_030710.2:805
71	Tbp	NM_013684.3	71-170	GTGGCGGGTATCTGCTGGCGGTTTGGCTAGGTTTCTGCGGTCGCGTCATTTTCTCCGCAGTGCCCAGCATCACTATTTCATGGTGTGTGAAGATAACCCA	83	79	HK	Tbp	NM_013684.3:70
72	Tbet	NM_019507.2	545-644	CCCAGGGCCGCGCGAGGACTACGCATTGCCCGCGGGGTTGGAGGTGTCTGGGAAGCTGAGAGTCGCGCTCAGCAACCACCTGTTGTGGTCCAAGTTCAAC	85	85		Tbx21	NM_019507.2:544
73	Tcf7	NM_009331.3	1811-1910	CTTTCCCAAGAAGCTCACCAGCATTAACAACTAGTCAATATAGTTGGCCTAAACCCAGTGTGCACCCTTCCTATCAGGCTCTTCCCAGTTCCATTTCCAG	79	81		Tcf7	NM_009331.3:1810
74	Tlr1	NM_030682.1	806-905	TCAGCACTACGATCGGTTTGGAACTGTCTAACATCAAGTGTGTGCTTGAAGACCAGGGCTGCTCTTATTTCTTACGTGCTTTGTCAAAGCTTGGAAAGAA	80	78		Tlr1	NM_030682.1:805
75	Tmem123	NM_133739.2	1605-1704	ACCCAGTGTTTAGAAGTCTATATTGACCGGCATCCTGCTTGTTAAGCCAGGAATTGTAAAGCCCAGGCCTTTGAACCCACAGGGTACAAATGCAGTATTT	79	82		Tmem123	NM_133739.2:1604
76	Usp33	NM_001076676.1	400-499	CAGGAGACAAAGCATTATCTAACTGTGAACCTCACCACTCTTCGAGTATGGTGTTATGCTTGCAGCAAAGAAGTATTTTTGGATAGAAAATTAGGAACTC	82	74		Usp33	NM_001076676.1:399
77	Vps37b	NM_177876.4	275-374	AATACCAGGAACTCCAGGTTCTCTTTGAGGCCTATCAGATAAAGAAGACCAAACTAGATAAACAGTCTAACAACGCTTCCTTGGAGACTCTGTTAGCGCT	82	82		Vps37b	NM_177876.4:274
78	Xcl1	NM_008510.1	104-203	AGAGAGTAGCTGTGTGAACTTACAAACCCAGCGGCTGCCAGTTCAAAAAATCAAGACCTATATCATCTGGGAGGGGGCCATGAGAGCTGTAATTTTTGTC	81	83		Xcl1	NM_008510.1:103
79	LOC100503878 / Znf683 / Hobit	ENSMUST00000105884.1	934-1033	TCTTATACGAGTGTAACGTGTGTGGCAAGAACTTTGGGCAACTCTCCAACCTCAAGGTTCACCTGCGAGTACACAGTGGCGAGCGCCCGTTCCAGTGTGC	82	86		Zfp683	ENSMUST00000105884.1:933

## Sheet: Isoform Coverage
	nCounter™ CodeSet Design Report - Isoform Coverage
							RefSeq Version:	2016-11-10
	ISOFORM COVERAGE
	Customer Name	HUGO Gene	Probe NSID	Tot Isoforms	Isoforms Hit By Probe	# Hit	Isoforms Not Hit By Probe	# Not Hit
	Ahr	Ahr	NM_013464.4:1327	2	NM_001314027.1;NM_013464.4	2		0
	B2m	B2m	NM_009735.3:177	1	NM_009735.3	1		0
	Bcl-2	Bcl2	NM_009741.3:1844	2	NM_177410.3;NM_009741.5	2		0
	Bcl-6	Bcl6	NM_009744.3:185	2	NM_009744.3;XM_017316855.1	2		0
	Ccr7	Ccr7	NM_007719.2:755	2	NM_001301713.1;NM_007719.2	2		0
	Ccr9	Ccr9	NM_009913.6:820	2	NM_001166625.1;NM_009913.6	2		0
	Cd244	Cd244	NM_018729.2:262	2	XM_006496695.3;NM_018729.2	2		0
	Cd3d	Cd3d	NM_013487.2:289	2	XM_006509965.1;NM_013487.3	2		0
	Cd3e	Cd3e	NM_007648.4:380	2	NM_007648.4;XM_006509966.3	2		0
	CD69	Cd69	NM_001033122.3:1370	2	NM_001033122.3;XM_006505463.1	2		0
	Cdh1	Cdh1	NM_009864.2:1610	1	NM_009864.3	1		0
	Chn2	Chn2	NM_001163640.1:1510	5	NM_001311133.1;NM_001311134.1;XM_006506578.3;NM_023543.2;NM_001163640.1	5		0
	Cmah	Cmah	NM_001111110.2:664	7	XM_011244274.2;NM_007717.5;XM_011244266.2;NM_001111110.2;NM_001284519.1;NM_001284520.1;XM_011244265.2	7		0
	Ctla4	Ctla4	NM_009843.3:1475	2	NM_001281976.1;NM_009843.4	2		0
	Cxcr3	Cxcr3	NM_009910.2:605	1	NM_009910.3	1		0
	Cxcr4	Cxcr4	NM_009911.3:704	3	NM_009911.3;XM_006529114.2;XM_006529113.3	3		0
	Elovl7	Elovl7	NM_029001.4:1555	2	NM_029001.5;XM_006517778.3	2		0
	LOC641050	Env	M11024.1:707	0	M11024.1	1		0
	Eomes	Eomes	NM_010136.2:2665	3	NM_010136.3;XM_006511940.3;NM_001164789.1	3		0
	Fam65b	Fam65b	NM_029679.2:2082	13	NM_001080381.1;XM_006516594.3;NM_178658.5;XM_006516590.1;XM_006516595.3;XM_006516587.3;NM_001286100.1;XM_006516589.3;XM_006516588.1;XM_006516592.3;NM_001286101.1;NM_029679.2;XM_006516591.1	13		0
	Fgf13	Fgf13	NM_010200.2:700	8	XM_006527795.1;XM_006527799.2;XM_006527793.2;XM_006527797.2;NM_001290414.1;XM_006527796.3;NM_001290415.1;NM_010200.3	8		0
	Foxo1	Foxo1	NM_019739.2:2530	1	NM_019739.3	1		0
	Foxp3	Foxp3	NM_054039.2:194	3	NM_001199348.1;NM_054039.2;NM_001199347.1	3		0
	Gapdh	Gapdh	NM_008084.2:215	3	NM_001289726.1;NM_008084.3;XM_017321385.1	3		0
	Gata-3	Gata3	NM_008091.3:1943	3	XM_006497354.1;NM_008091.3;XM_006497355.3	3		0
	Gzmb	Gzmb	NM_013542.2:1020	1	NM_013542.3	1		0
	Hpgds	Hpgds	NM_019455.4:425	2	NM_019455.4;XM_006506398.3	2		0
	Hprt	Hprt	NM_013556.2:30	1	NM_013556.2	1		0
	Hspa1a	Hspa1a	NM_010479.2:2184	1	NM_010479.2	1		0
	Icos	Icos	NM_017480.1:142	4	XM_006496140.1;XM_006496138.1;NM_017480.2;XM_006496139.1	4		0
	Ifnar2	Ifnar2	NM_001110498.1:725	5	XM_006522923.3;NM_001110498.1;NM_010509.2;XM_011246100.2	4	XM_017316882.1	1
	Il15ra	Il15ra	NM_008358.2:800	19	NM_001271501.1;NM_001271497.1;XM_006497360.2;NM_001271499.1;NM_008358.2;XM_006497364.1;NR_073191.1;XM_006497362.3;XM_006497359.3;NR_073192.1;XM_006497358.3;NM_133836.2;NM_001271498.1;NM_001271500.1;XM_017315695.1	15	XR_865925.1;XR_865926.2;XR_865924.2;XM_011238959.2	4
	Il2rb	Il2rb	NM_008368.3:2365	6	XM_006520477.3;XM_006520478.3;XM_006520479.2;NM_008368.4;XM_006520480.3;XM_006520481.2	6		0
	Il7r	Il7r	NM_008372.3:1020	2	XM_017316439.1;NM_008372.4	2		0
	Inpp4b	Inpp4b	NM_001024617.2:1000	17	XM_006530855.2;XM_017312726.1;NM_001297591.1;NM_001297596.1;XM_011248352.2;XM_006530857.3;XM_006530856.2;XM_017312728.1;XM_006530854.2;XM_006530863.3;XM_006530858.2;XM_011248351.2;XM_017312729.1;NM_001024617.3;XM_006530861.2;XM_006530862.3;NM_001297593.1	17		0
	Itga1	Itga1	NM_001033228.3:2550	1	NM_001033228.3	1		0
	Itgae (CD103)	Itgae	NM_008399.1:775	3	XM_017314299.1;NM_172944.2;NM_008399.2	3		0
	itgb7	Itgb7	NM_013566.2:1221	3	XM_006520482.2;NM_013566.2	2	XM_017316440.1	1
	KFL2	Klf2	NM_008452.2:105	1	NM_008452.2	1		0
	Klre1	Klre1	NM_153590.3:298	7	XM_017321589.1;XM_006506126.1;XM_006506128.1;XM_006506121.1;XR_001785134.1;XM_006506123.3;NM_153590.3	7		0
	Klrg1	Klrg1	NM_016970.1:825	1	NM_016970.1	1		0
	Litaf	Litaf	NM_019980.1:1100	2	NM_019980.2;XM_006522427.1	2		0
	Ly6c2	Ly6c2	NM_001099217.1:525	3	NM_001099217.1;XM_011245391.2;XM_011245390.2	3		0
	Nr4a1	Nr4a1	NM_010444.1:1315	6	XM_006520455.1;XM_006520456.1;XM_017316436.1;XM_006520458.1;XM_006520459.3;NM_010444.2	6		0
	Nr4a2	Nr4a2	NM_001139509.1:362	5	XR_001781242.1;XM_011239034.2;XM_011239033.2;NM_013613.2;NM_001139509.1	5		0
	Pdcd1	Pdcd1	NM_008798.1:1134	1	NM_008798.2	1		0
	Prdm1	Prdm1	NM_007548.3:1440	6	XM_006512503.2;XM_011243109.1;NM_007548.4;XM_006512502.3;XM_006512504.3;XM_006512505.2	6		0
	Qpct	Qpct	NM_027455.2:632	2	NM_001316729.1;NM_027455.3	2		0
	Rasgrp2	Rasgrp2	NM_011242.2:580	13	NM_011242.2;XM_006531685.3;XM_006531688.3;XM_006531691.3;XM_006531690.3;XM_006531687.2;XM_017318082.1;XM_006531689.3;XM_011248612.2;XM_011248613.2;XM_006531692.3;XM_006531686.3;XM_011248615.1	13		0
	Rgs1	Rgs1	NM_015811.1:750	1	NM_015811.2	1		0
	Rgs10	Rgs10	NM_026418.2:310	4	XM_006508140.3;XM_006508139.2;XM_017312270.1;NM_026418.2	4		0
	Rgs13	Rgs13	NM_153171.4:764	2	NM_153171.4;XM_006529613.2	2		0
	Rgs14	Rgs14	NM_016758.3:2076	2	NM_016758.3;XM_011244541.1	2		0
	Rgs16	Rgs16	NM_011267.3:1280	1	NM_011267.3	1		0
	Rgs18	Rgs18	NM_022881.4:1574	3	NM_022881.4;XM_011248054.2;XM_017321918.1	3		0
	Rgs19	Rgs19	NM_026446.3:1294	7	NM_001291205.1;NM_001291207.1;NM_001291208.1;NM_001291206.1;NM_001291209.1;NM_001291210.1;NM_026446.4	7		0
	Rgs2	Rgs2	NM_009061.2:175	1	NM_009061.4	1		0
	Rgs3	Rgs3	NM_001081650.1:1066	16	XM_006538057.3;NM_019492.3;XM_006538064.3;XM_017320307.1;NM_001081650.2;XM_006538060.3;XM_006538058.3;NM_134257.3	8	NM_001310706.1;XM_006538067.3;XM_006538070.3;XM_011250065.2;XM_017320308.1;XM_006538072.3;XM_006538069.3;XM_006538068.3	8
	Rgs9	Rgs9	NM_001165934.1:1028	3	NM_011268.2;XM_011248828.2;NM_001165934.1	3		0
	Rorc	Rorc	NM_011281.2:648	6	NR_121656.1;NM_001293734.1;NM_011281.3;XM_006501163.2;XM_006501164.3;XM_006501162.3	6		0
	Rpl19	Rpl19	NM_009078.1:20	3	XM_006532610.3;NM_009078.2;NM_001159483.1	3		0
	S1pr1	S1pr1	NM_007901.4:850	1	NM_007901.5	1		0
	S1pr2	S1pr2	NM_010333.4:500	2	XM_006510019.3;NM_010333.4	2		0
	S1pr3	S1pr3	NM_010101.3:2939	1	NM_010101.4	1		0
	S1pr4	S1pr4	NM_010102.1:1557	1	NM_010102.2	1		0
	S1pr5	S1pr5	NM_053190.2:840	1	NM_053190.2	1		0
	Sidt1	Sidt1	NM_001159419.1:1275	6	NM_198034.3;NM_001159419.1;XM_017317034.1;XR_875822.2;XM_006522237.1;XR_384572.3	6		0
	Sik1	Sik1	NM_010831.2:2530	1	NM_010831.2	1		0
	Skil	Skil	NM_011386.2:1349	4	XM_006535427.3;NM_001271772.1;NM_011386.3;NM_001039090.2	4		0
	Slamf6	Slamf6	NM_030710.2:805	8	NM_030710.2;XM_011238825.2;XM_006496885.3;XM_011238824.1;XR_373611.3;XM_006496886.3;XM_006496884.3;XM_006496887.3	8		0
	Tbp	Tbp	NM_013684.3:70	1	NM_013684.3	1		0
	Tbet	Tbx21	NM_019507.2:544	1	NM_019507.2	1		0
	Tcf7	Tcf7	NM_009331.3:1810	2	NM_001313981.1;NM_009331.4	2		0
	Tlr1	Tlr1	NM_030682.1:805	8	XM_006503856.1;XM_006503851.2;NM_001276445.1;XM_006503854.1;XM_006503852.3;NM_030682.2;XM_011240720.2;XM_006503853.1	8		0
	Tmem123	Tmem123	NM_133739.2:1604	2	XM_017313600.1;NM_133739.2	2		0
	Usp33	Usp33	NM_001076676.1:399	4	NM_001076676.2;NM_001252486.1;XM_006501079.2;NM_133247.3	4		0
	Vps37b	Vps37b	NM_177876.4:274	1	NM_177876.4	1		0
	Xcl1	Xcl1	NM_008510.1:103	1	NM_008510.1	1		0
	LOC100503878 / Znf683 / Hobit	Zfp683	ENSMUST00000105884.1:933	0	ENSMUST00000105884.1	1		0
