# Supplementary material for: Regulator of G-protein signaling 1 critically supports CD8+ TRM cell-mediated intestinal immunity
Source: Front Immunol. 2023 Apr 20;14:1085895. doi: 10.3389/fimmu.2023.1085895 (PMC10158727; doi:10.3389/fimmu.2023.1085895)
Supplement: Supplementary file 4 [file DataSheet_4.zip]

Archive with 508 entries (447 files):
- Front. Immunol. 14-1085895_Nanostring Raw data Expt#1-5/
- Front. Immunol. 14-1085895_Nanostring Raw data Expt#1-5/.DS_Store
- __MACOSX/
- __MACOSX/Front. Immunol. 14-1085895_Nanostring Raw data Expt#1-5/
- __MACOSX/Front. Immunol. 14-1085895_Nanostring Raw data Expt#1-5/._.DS_Store
- Front. Immunol. 14-1085895_Nanostring Raw data Expt#1-5/Raw data_Experiment#4/
- Front. Immunol. 14-1085895_Nanostring Raw data Expt#1-5/Raw data_Experiment#4/.DS_Store
- __MACOSX/Front. Immunol. 14-1085895_Nanostring Raw data Expt#1-5/Raw data_Experiment#4/
- __MACOSX/Front. Immunol. 14-1085895_Nanostring Raw data Expt#1-5/Raw data_Experiment#4/._.DS_Store
- Front. Immunol. 14-1085895_Nanostring Raw data Expt#1-5/Raw data_Experiment#4/20171024_20171024-Diego_RCC/
- Front. Immunol. 14-1085895_Nanostring Raw data Expt#1-5/Raw data_Experiment#4/20171024_20171024-Diego_RCC/.DS_Store
- __MACOSX/Front. Immunol. 14-1085895_Nanostring Raw data Expt#1-5/Raw data_Experiment#4/20171024_20171024-Diego_RCC/
- __MACOSX/Front. Immunol. 14-1085895_Nanostring Raw data Expt#1-5/Raw data_Experiment#4/20171024_20171024-Diego_RCC/._.DS_Store
- Front. Immunol. 14-1085895_Nanostring Raw data Expt#1-5/Raw data_Experiment#4/20171024_20171024-Diego_RCC/20171024_20171024-Diego_01_11.RCC
- __MACOSX/Front. Immunol. 14-1085895_Nanostring Raw data Expt#1-5/Raw data_Experiment#4/20171024_20171024-Diego_RCC/._20171024_20171024-Diego_01_11.RCC
- __MACOSX/Front. Immunol. 14-1085895_Nanostring Raw data Expt#1-5/Raw data_Experiment#4/._20171024_20171024-Diego_RCC
- Front. Immunol. 14-1085895_Nanostring Raw data Expt#1-5/Raw data_Experiment#4/20170425_20170425-Diego_RCC/
- Front. Immunol. 14-1085895_Nanostring Raw data Expt#1-5/Raw data_Experiment#4/20170425_20170425-Diego_RCC/.DS_Store
- __MACOSX/Front. Immunol. 14-1085895_Nanostring Raw data Expt#1-5/Raw data_Experiment#4/20170425_20170425-Diego_RCC/
- __MACOSX/Front. Immunol. 14-1085895_Nanostring Raw data Expt#1-5/Raw data_Experiment#4/20170425_20170425-Diego_RCC/._.DS_Store
- Front. Immunol. 14-1085895_Nanostring Raw data Expt#1-5/Raw data_Experiment#4/20170425_20170425-Diego_RCC/20170425_20170425-Diego_01_05.RCC
- __MACOSX/Front. Immunol. 14-1085895_Nanostring Raw data Expt#1-5/Raw data_Experiment#4/20170425_20170425-Diego_RCC/._20170425_20170425-Diego_01_05.RCC
- Front. Immunol. 14-1085895_Nanostring Raw data Expt#1-5/Raw data_Experiment#4/20170425_20170425-Diego_RCC/20170425_20170425-Diego_01_06.RCC
- __MACOSX/Front. Immunol. 14-1085895_Nanostring Raw data Expt#1-5/Raw data_Experiment#4/20170425_20170425-Diego_RCC/._20170425_20170425-Diego_01_06.RCC
- __MACOSX/Front. Immunol. 14-1085895_Nanostring Raw data Expt#1-5/Raw data_Experiment#4/._20170425_20170425-Diego_RCC
- Front. Immunol. 14-1085895_Nanostring Raw data Expt#1-5/Raw data_Experiment#4/~$Front. Immunol. 14-1085895 - Nanostring Data_ Expt#4.xlsx
- __MACOSX/Front. Immunol. 14-1085895_Nanostring Raw data Expt#1-5/Raw data_Experiment#4/._~$Front. Immunol. 14-1085895 - Nanostring Data_ Expt#4.xlsx
- Front. Immunol. 14-1085895_Nanostring Raw data Expt#1-5/Raw data_Experiment#4/20170328_170328-diego3-rerun_RCC/
- Front. Immunol. 14-1085895_Nanostring Raw data Expt#1-5/Raw data_Experiment#4/20170328_170328-diego3-rerun_RCC/.DS_Store
- __MACOSX/Front. Immunol. 14-1085895_Nanostring Raw data Expt#1-5/Raw data_Experiment#4/20170328_170328-diego3-rerun_RCC/
- __MACOSX/Front. Immunol. 14-1085895_Nanostring Raw data Expt#1-5/Raw data_Experiment#4/20170328_170328-diego3-rerun_RCC/._.DS_Store
- Front. Immunol. 14-1085895_Nanostring Raw data Expt#1-5/Raw data_Experiment#4/20170328_170328-diego3-rerun_RCC/20170328_170328-diego3-rerun_01_05.RCC
- __MACOSX/Front. Immunol. 14-1085895_Nanostring Raw data Expt#1-5/Raw data_Experiment#4/20170328_170328-diego3-rerun_RCC/._20170328_170328-diego3-rerun_01_05.RCC
- Front. Immunol. 14-1085895_Nanostring Raw data Expt#1-5/Raw data_Experiment#4/20170328_170328-diego3-rerun_RCC/20170328_170328-diego3-rerun_01_07.RCC
- __MACOSX/Front. Immunol. 14-1085895_Nanostring Raw data Expt#1-5/Raw data_Experiment#4/20170328_170328-diego3-rerun_RCC/._20170328_170328-diego3-rerun_01_07.RCC
- Front. Immunol. 14-1085895_Nanostring Raw data Expt#1-5/Raw data_Experiment#4/20170328_170328-diego3-rerun_RCC/20170328_170328-diego3-rerun_01_06.RCC
- __MACOSX/Front. Immunol. 14-1085895_Nanostring Raw data Expt#1-5/Raw data_Experiment#4/20170328_170328-diego3-rerun_RCC/._20170328_170328-diego3-rerun_01_06.RCC
- Front. Immunol. 14-1085895_Nanostring Raw data Expt#1-5/Raw data_Experiment#4/20170328_170328-diego3-rerun_RCC/20170328_170328-diego3-rerun_01_08.RCC
- __MACOSX/Front. Immunol. 14-1085895_Nanostring Raw data Expt#1-5/Raw data_Experiment#4/20170328_170328-diego3-rerun_RCC/._20170328_170328-diego3-rerun_01_08.RCC
- __MACOSX/Front. Immunol. 14-1085895_Nanostring Raw data Expt#1-5/Raw data_Experiment#4/._20170328_170328-diego3-rerun_RCC
- Front. Immunol. 14-1085895_Nanostring Raw data Expt#1-5/Raw data_Experiment#4/Front. Immunol. 14-1085895 - Nanostring Data_ Expt#4.xlsx
- __MACOSX/Front. Immunol. 14-1085895_Nanostring Raw data Expt#1-5/Raw data_Experiment#4/._Front. Immunol. 14-1085895 - Nanostring Data_ Expt#4.xlsx
- Front. Immunol. 14-1085895_Nanostring Raw data Expt#1-5/Raw data_Experiment#4/20170718_diego 18-07-17 run5_RCC/
- Front. Immunol. 14-1085895_Nanostring Raw data Expt#1-5/Raw data_Experiment#4/20170718_diego 18-07-17 run5_RCC/.DS_Store
- __MACOSX/Front. Immunol. 14-1085895_Nanostring Raw data Expt#1-5/Raw data_Experiment#4/20170718_diego 18-07-17 run5_RCC/
- __MACOSX/Front. Immunol. 14-1085895_Nanostring Raw data Expt#1-5/Raw data_Experiment#4/20170718_diego 18-07-17 run5_RCC/._.DS_Store
- Front. Immunol. 14-1085895_Nanostring Raw data Expt#1-5/Raw data_Experiment#4/20170718_diego 18-07-17 run5_RCC/20170718_diego 18-07-17 run5_01_05.RCC
- __MACOSX/Front. Immunol. 14-1085895_Nanostring Raw data Expt#1-5/Raw data_Experiment#4/20170718_diego 18-07-17 run5_RCC/._20170718_diego 18-07-17 run5_01_05.RCC
- __MACOSX/Front. Immunol. 14-1085895_Nanostring Raw data Expt#1-5/Raw data_Experiment#4/._20170718_diego 18-07-17 run5_RCC
- __MACOSX/Front. Immunol. 14-1085895_Nanostring Raw data Expt#1-5/._Raw data_Experiment#4
- Front. Immunol. 14-1085895_Nanostring Raw data Expt#1-5/Raw data_Experiment#3/
- Front. Immunol. 14-1085895_Nanostring Raw data Expt#1-5/Raw data_Experiment#3/.DS_Store
- __MACOSX/Front. Immunol. 14-1085895_Nanostring Raw data Expt#1-5/Raw data_Experiment#3/
- __MACOSX/Front. Immunol. 14-1085895_Nanostring Raw data Expt#1-5/Raw data_Experiment#3/._.DS_Store
- Front. Immunol. 14-1085895_Nanostring Raw data Expt#1-5/Raw data_Experiment#3/20181219_20181218-diego_RCC/
- Front. Immunol. 14-1085895_Nanostring Raw data Expt#1-5/Raw data_Experiment#3/20181219_20181218-diego_RCC/.DS_Store
- __MACOSX/Front. Immunol. 14-1085895_Nanostring Raw data Expt#1-5/Raw data_Experiment#3/20181219_20181218-diego_RCC/
- __MACOSX/Front. Immunol. 14-1085895_Nanostring Raw data Expt#1-5/Raw data_Experiment#3/20181219_20181218-diego_RCC/._.DS_Store
- Front. Immunol. 14-1085895_Nanostring Raw data Expt#1-5/Raw data_Experiment#3/20181219_20181218-diego_RCC/20181219_20181218-diego_01_06.RCC
- __MACOSX/Front. Immunol. 14-1085895_Nanostring Raw data Expt#1-5/Raw data_Experiment#3/20181219_20181218-diego_RCC/._20181219_20181218-diego_01_06.RCC
- Front. Immunol. 14-1085895_Nanostring Raw data Expt#1-5/Raw data_Experiment#3/20181219_20181218-diego_RCC/20181219_20181218-diego_01_04.RCC
- __MACOSX/Front. Immunol. 14-1085895_Nanostring Raw data Expt#1-5/Raw data_Experiment#3/20181219_20181218-diego_RCC/._20181219_20181218-diego_01_04.RCC
- Front. Immunol. 14-1085895_Nanostring Raw data Expt#1-5/Raw data_Experiment#3/20181219_20181218-diego_RCC/20181219_20181218-diego_01_05.RCC
- __MACOSX/Front. Immunol. 14-1085895_Nanostring Raw data Expt#1-5/Raw data_Experiment#3/20181219_20181218-diego_RCC/._20181219_20181218-diego_01_05.RCC
- __MACOSX/Front. Immunol. 14-1085895_Nanostring Raw data Expt#1-5/Raw data_Experiment#3/._20181219_20181218-diego_RCC
- Front. Immunol. 14-1085895_Nanostring Raw data Expt#1-5/Raw data_Experiment#3/20181113_20181113-diego_RCC/
- Front. Immunol. 14-1085895_Nanostring Raw data Expt#1-5/Raw data_Experiment#3/20181113_20181113-diego_RCC/.DS_Store
- __MACOSX/Front. Immunol. 14-1085895_Nanostring Raw data Expt#1-5/Raw data_Experiment#3/20181113_20181113-diego_RCC/
- __MACOSX/Front. Immunol. 14-1085895_Nanostring Raw data Expt#1-5/Raw data_Experiment#3/20181113_20181113-diego_RCC/._.DS_Store
- Front. Immunol. 14-1085895_Nanostring Raw data Expt#1-5/Raw data_Experiment#3/20181113_20181113-diego_RCC/20181113_20181113-diego_01_01.RCC
- __MACOSX/Front. Immunol. 14-1085895_Nanostring Raw data Expt#1-5/Raw data_Experiment#3/20181113_20181113-diego_RCC/._20181113_20181113-diego_01_01.RCC
- Front. Immunol. 14-1085895_Nanostring Raw data Expt#1-5/Raw data_Experiment#3/20181113_20181113-diego_RCC/20181113_20181113-diego_01_03.RCC
- __MACOSX/Front. Immunol. 14-1085895_Nanostring Raw data Expt#1-5/Raw data_Experiment#3/20181113_20181113-diego_RCC/._20181113_20181113-diego_01_03.RCC
- Front. Immunol. 14-1085895_Nanostring Raw data Expt#1-5/Raw data_Experiment#3/20181113_20181113-diego_RCC/20181113_20181113-diego_01_02.RCC
- __MACOSX/Front. Immunol. 14-1085895_Nanostring Raw data Expt#1-5/Raw data_Experiment#3/20181113_20181113-diego_RCC/._20181113_20181113-diego_01_02.RCC
- Front. Immunol. 14-1085895_Nanostring Raw data Expt#1-5/Raw data_Experiment#3/20181113_20181113-diego_RCC/20181113_20181113-diego_01_06.RCC
- __MACOSX/Front. Immunol. 14-1085895_Nanostring Raw data Expt#1-5/Raw data_Experiment#3/20181113_20181113-diego_RCC/._20181113_20181113-diego_01_06.RCC
- Front. Immunol. 14-1085895_Nanostring Raw data Expt#1-5/Raw data_Experiment#3/20181113_20181113-diego_RCC/20181113_20181113-diego_01_05.RCC
- __MACOSX/Front. Immunol. 14-1085895_Nanostring Raw data Expt#1-5/Raw data_Experiment#3/20181113_20181113-diego_RCC/._20181113_20181113-diego_01_05.RCC
- Front. Immunol. 14-1085895_Nanostring Raw data Expt#1-5/Raw data_Experiment#3/20181113_20181113-diego_RCC/20181113_20181113-diego_01_04.RCC
- __MACOSX/Front. Immunol. 14-1085895_Nanostring Raw data Expt#1-5/Raw data_Experiment#3/20181113_20181113-diego_RCC/._20181113_20181113-diego_01_04.RCC
- __MACOSX/Front. Immunol. 14-1085895_Nanostring Raw data Expt#1-5/Raw data_Experiment#3/._20181113_20181113-diego_RCC
- Front. Immunol. 14-1085895_Nanostring Raw data Expt#1-5/Raw data_Experiment#3/Front. Immunol. 14-1085895 - Nanostring Data_ Expt#3.xlsx
- __MACOSX/Front. Immunol. 14-1085895_Nanostring Raw data Expt#1-5/Raw data_Experiment#3/._Front. Immunol. 14-1085895 - Nanostring Data_ Expt#3.xlsx
- __MACOSX/Front. Immunol. 14-1085895_Nanostring Raw data Expt#1-5/._Raw data_Experiment#3
- Front. Immunol. 14-1085895_Nanostring Raw data Expt#1-5/Raw data_Experiment#2/
- Front. Immunol. 14-1085895_Nanostring Raw data Expt#1-5/Raw data_Experiment#2/.DS_Store
- __MACOSX/Front. Immunol. 14-1085895_Nanostring Raw data Expt#1-5/Raw data_Experiment#2/
- __MACOSX/Front. Immunol. 14-1085895_Nanostring Raw data Expt#1-5/Raw data_Experiment#2/._.DS_Store
- Front. Immunol. 14-1085895_Nanostring Raw data Expt#1-5/Raw data_Experiment#2/20190521_20190521-diego_RCC/
- Front. Immunol. 14-1085895_Nanostring Raw data Expt#1-5/Raw data_Experiment#2/20190521_20190521-diego_RCC/20190521_20190521-diego_01_01.RCC
- __MACOSX/Front. Immunol. 14-1085895_Nanostring Raw data Expt#1-5/Raw data_Experiment#2/20190521_20190521-diego_RCC/
- __MACOSX/Front. Immunol. 14-1085895_Nanostring Raw data Expt#1-5/Raw data_Experiment#2/20190521_20190521-diego_RCC/._20190521_20190521-diego_01_01.RCC
- Front. Immunol. 14-1085895_Nanostring Raw data Expt#1-5/Raw data_Experiment#2/20190521_20190521-diego_RCC/20190521_20190521-diego_01_03.RCC
- __MACOSX/Front. Immunol. 14-1085895_Nanostring Raw data Expt#1-5/Raw data_Experiment#2/20190521_20190521-diego_RCC/._20190521_20190521-diego_01_03.RCC
- Front. Immunol. 14-1085895_Nanostring Raw data Expt#1-5/Raw data_Experiment#2/20190521_20190521-diego_RCC/.DS_Store
- __MACOSX/Front. Immunol. 14-1085895_Nanostring Raw data Expt#1-5/Raw data_Experiment#2/20190521_20190521-diego_RCC/._.DS_Store
- Front. Immunol. 14-1085895_Nanostring Raw data Expt#1-5/Raw data_Experiment#2/20190521_20190521-diego_RCC/20190521_20190521-diego_01_07.RCC
- __MACOSX/Front. Immunol. 14-1085895_Nanostring Raw data Expt#1-5/Raw data_Experiment#2/20190521_20190521-diego_RCC/._20190521_20190521-diego_01_07.RCC
- Front. Immunol. 14-1085895_Nanostring Raw data Expt#1-5/Raw data_Experiment#2/20190521_20190521-diego_RCC/20190521_20190521-diego_01_05.RCC
- __MACOSX/Front. Immunol. 14-1085895_Nanostring Raw data Expt#1-5/Raw data_Experiment#2/20190521_20190521-diego_RCC/._20190521_20190521-diego_01_05.RCC
- Front. Immunol. 14-1085895_Nanostring Raw data Expt#1-5/Raw data_Experiment#2/20190521_20190521-diego_RCC/20190521_20190521-diego_01_11.RCC
- __MACOSX/Front. Immunol. 14-1085895_Nanostring Raw data Expt#1-5/Raw data_Experiment#2/20190521_20190521-diego_RCC/._20190521_20190521-diego_01_11.RCC
- Front. Immunol. 14-1085895_Nanostring Raw data Expt#1-5/Raw data_Experiment#2/20190521_20190521-diego_RCC/20190521_20190521-diego_01_09.RCC
- __MACOSX/Front. Immunol. 14-1085895_Nanostring Raw data Expt#1-5/Raw data_Experiment#2/20190521_20190521-diego_RCC/._20190521_20190521-diego_01_09.RCC
- __MACOSX/Front. Immunol. 14-1085895_Nanostring Raw data Expt#1-5/Raw data_Experiment#2/._20190521_20190521-diego_RCC
- Front. Immunol. 14-1085895_Nanostring Raw data Expt#1-5/Raw data_Experiment#2/20190523_20190522diego_RCC/
- Front. Immunol. 14-1085895_Nanostring Raw data Expt#1-5/Raw data_Experiment#2/20190523_20190522diego_RCC/20190523_20190522diego_01-12_09.RCC
- __MACOSX/Front. Immunol. 14-1085895_Nanostring Raw data Expt#1-5/Raw data_Experiment#2/20190523_20190522diego_RCC/
- __MACOSX/Front. Immunol. 14-1085895_Nanostring Raw data Expt#1-5/Raw data_Experiment#2/20190523_20190522diego_RCC/._20190523_20190522diego_01-12_09.RCC
- Front. Immunol. 14-1085895_Nanostring Raw data Expt#1-5/Raw data_Experiment#2/20190523_20190522diego_RCC/.DS_Store
- __MACOSX/Front. Immunol. 14-1085895_Nanostring Raw data Expt#1-5/Raw data_Experiment#2/20190523_20190522diego_RCC/._.DS_Store
- Front. Immunol. 14-1085895_Nanostring Raw data Expt#1-5/Raw data_Experiment#2/20190523_20190522diego_RCC/20190523_20190522diego_01-12_07.RCC
- __MACOSX/Front. Immunol. 14-1085895_Nanostring Raw data Expt#1-5/Raw data_Experiment#2/20190523_20190522diego_RCC/._20190523_20190522diego_01-12_07.RCC
- Front. Immunol. 14-1085895_Nanostring Raw data Expt#1-5/Raw data_Experiment#2/20190523_20190522diego_RCC/20190523_20190522diego_01-12_11.RCC
- __MACOSX/Front. Immunol. 14-1085895_Nanostring Raw data Expt#1-5/Raw data_Experiment#2/20190523_20190522diego_RCC/._20190523_20190522diego_01-12_11.RCC
- Front. Immunol. 14-1085895_Nanostring Raw data Expt#1-5/Raw data_Experiment#2/20190523_20190522diego_RCC/20190523_20190522diego_01-12_05.RCC
- __MACOSX/Front. Immunol. 14-1085895_Nanostring Raw data Expt#1-5/Raw data_Experiment#2/20190523_20190522diego_RCC/._20190523_20190522diego_01-12_05.RCC
- Front. Immunol. 14-1085895_Nanostring Raw data Expt#1-5/Raw data_Experiment#2/20190523_20190522diego_RCC/20190523_20190522diego_01-12_01.RCC
- __MACOSX/Front. Immunol. 14-1085895_Nanostring Raw data Expt#1-5/Raw data_Experiment#2/20190523_20190522diego_RCC/._20190523_20190522diego_01-12_01.RCC
- Front. Immunol. 14-1085895_Nanostring Raw data Expt#1-5/Raw data_Experiment#2/20190523_20190522diego_RCC/20190523_20190522diego_01-12_03.RCC
- __MACOSX/Front. Immunol. 14-1085895_Nanostring Raw data Expt#1-5/Raw data_Experiment#2/20190523_20190522diego_RCC/._20190523_20190522diego_01-12_03.RCC
- __MACOSX/Front. Immunol. 14-1085895_Nanostring Raw data Expt#1-5/Raw data_Experiment#2/._20190523_20190522diego_RCC
- Front. Immunol. 14-1085895_Nanostring Raw data Expt#1-5/Raw data_Experiment#2/20190501_20190501-diego_RCC/
- Front. Immunol. 14-1085895_Nanostring Raw data Expt#1-5/Raw data_Experiment#2/20190501_20190501-diego_RCC/20190501_20190501-diego_01-12_01.RCC
- __MACOSX/Front. Immunol. 14-1085895_Nanostring Raw data Expt#1-5/Raw data_Experiment#2/20190501_20190501-diego_RCC/
- __MACOSX/Front. Immunol. 14-1085895_Nanostring Raw data Expt#1-5/Raw data_Experiment#2/20190501_20190501-diego_RCC/._20190501_20190501-diego_01-12_01.RCC
- Front. Immunol. 14-1085895_Nanostring Raw data Expt#1-5/Raw data_Experiment#2/20190501_20190501-diego_RCC/20190501_20190501-diego_01-12_03.RCC
- __MACOSX/Front. Immunol. 14-1085895_Nanostring Raw data Expt#1-5/Raw data_Experiment#2/20190501_20190501-diego_RCC/._20190501_20190501-diego_01-12_03.RCC
- Front. Immunol. 14-1085895_Nanostring Raw data Expt#1-5/Raw data_Experiment#2/20190501_20190501-diego_RCC/.DS_Store
- __MACOSX/Front. Immunol. 14-1085895_Nanostring Raw data Expt#1-5/Raw data_Experiment#2/20190501_20190501-diego_RCC/._.DS_Store
- Front. Immunol. 14-1085895_Nanostring Raw data Expt#1-5/Raw data_Experiment#2/20190501_20190501-diego_RCC/20190501_20190501-diego_01-12_12.RCC
- __MACOSX/Front. Immunol. 14-1085895_Nanostring Raw data Expt#1-5/Raw data_Experiment#2/20190501_20190501-diego_RCC/._20190501_20190501-diego_01-12_12.RCC
- Front. Immunol. 14-1085895_Nanostring Raw data Expt#1-5/Raw data_Experiment#2/20190501_20190501-diego_RCC/20190501_20190501-diego_01-12_10.RCC
- __MACOSX/Front. Immunol. 14-1085895_Nanostring Raw data Expt#1-5/Raw data_Experiment#2/20190501_20190501-diego_RCC/._20190501_20190501-diego_01-12_10.RCC
- Front. Immunol. 14-1085895_Nanostring Raw data Expt#1-5/Raw data_Experiment#2/20190501_20190501-diego_RCC/20190501_20190501-diego_01-12_05.RCC
- __MACOSX/Front. Immunol. 14-1085895_Nanostring Raw data Expt#1-5/Raw data_Experiment#2/20190501_20190501-diego_RCC/._20190501_20190501-diego_01-12_05.RCC
- Front. Immunol. 14-1085895_Nanostring Raw data Expt#1-5/Raw data_Experiment#2/20190501_20190501-diego_RCC/20190501_20190501-diego_01-12_08.RCC
- __MACOSX/Front. Immunol. 14-1085895_Nanostring Raw data Expt#1-5/Raw data_Experiment#2/20190501_20190501-diego_RCC/._20190501_20190501-diego_01-12_08.RCC
- __MACOSX/Front. Immunol. 14-1085895_Nanostring Raw data Expt#1-5/Raw data_Experiment#2/._20190501_20190501-diego_RCC
- Front. Immunol. 14-1085895_Nanostring Raw data Expt#1-5/Raw data_Experiment#2/Front. Immunol. 14-1085895 - Nanostring Data_ Expt#2.xlsx
- __MACOSX/Front. Immunol. 14-1085895_Nanostring Raw data Expt#1-5/Raw data_Experiment#2/._Front. Immunol. 14-1085895 - Nanostring Data_ Expt#2.xlsx
- Front. Immunol. 14-1085895_Nanostring Raw data Expt#1-5/Raw data_Experiment#2/20190130_20190130-diego_RCC/
- Front. Immunol. 14-1085895_Nanostring Raw data Expt#1-5/Raw data_Experiment#2/20190130_20190130-diego_RCC/20190130_20190130-diego_01_02.RCC
- __MACOSX/Front. Immunol. 14-1085895_Nanostring Raw data Expt#1-5/Raw data_Experiment#2/20190130_20190130-diego_RCC/
- __MACOSX/Front. Immunol. 14-1085895_Nanostring Raw data Expt#1-5/Raw data_Experiment#2/20190130_20190130-diego_RCC/._20190130_20190130-diego_01_02.RCC
- Front. Immunol. 14-1085895_Nanostring Raw data Expt#1-5/Raw data_Experiment#2/20190130_20190130-diego_RCC/20190130_20190130-diego_01_03.RCC
- __MACOSX/Front. Immunol. 14-1085895_Nanostring Raw data Expt#1-5/Raw data_Experiment#2/20190130_20190130-diego_RCC/._20190130_20190130-diego_01_03.RCC
- Front. Immunol. 14-1085895_Nanostring Raw data Expt#1-5/Raw data_Experiment#2/20190130_20190130-diego_RCC/20190130_20190130-diego_01_01.RCC
- __MACOSX/Front. Immunol. 14-1085895_Nanostring Raw data Expt#1-5/Raw data_Experiment#2/20190130_20190130-diego_RCC/._20190130_20190130-diego_01_01.RCC
- Front. Immunol. 14-1085895_Nanostring Raw data Expt#1-5/Raw data_Experiment#2/20190130_20190130-diego_RCC/20190130_20190130-diego_01_10.RCC
- __MACOSX/Front. Immunol. 14-1085895_Nanostring Raw data Expt#1-5/Raw data_Experiment#2/20190130_20190130-diego_RCC/._20190130_20190130-diego_01_10.RCC
- Front. Immunol. 14-1085895_Nanostring Raw data Expt#1-5/Raw data_Experiment#2/20190130_20190130-diego_RCC/20190130_20190130-diego_01_04.RCC
- __MACOSX/Front. Immunol. 14-1085895_Nanostring Raw data Expt#1-5/Raw data_Experiment#2/20190130_20190130-diego_RCC/._20190130_20190130-diego_01_04.RCC
- Front. Immunol. 14-1085895_Nanostring Raw data Expt#1-5/Raw data_Experiment#2/20190130_20190130-diego_RCC/20190130_20190130-diego_01_05.RCC
- __MACOSX/Front. Immunol. 14-1085895_Nanostring Raw data Expt#1-5/Raw data_Experiment#2/20190130_20190130-diego_RCC/._20190130_20190130-diego_01_05.RCC
- Front. Immunol. 14-1085895_Nanostring Raw data Expt#1-5/Raw data_Experiment#2/20190130_20190130-diego_RCC/20190130_20190130-diego_01_11.RCC
- __MACOSX/Front. Immunol. 14-1085895_Nanostring Raw data Expt#1-5/Raw data_Experiment#2/20190130_20190130-diego_RCC/._20190130_20190130-diego_01_11.RCC
- Front. Immunol. 14-1085895_Nanostring Raw data Expt#1-5/Raw data_Experiment#2/20190130_20190130-diego_RCC/20190130_20190130-diego_01_07.RCC
- __MACOSX/Front. Immunol. 14-1085895_Nanostring Raw data Expt#1-5/Raw data_Experiment#2/20190130_20190130-diego_RCC/._20190130_20190130-diego_01_07.RCC
- Front. Immunol. 14-1085895_Nanostring Raw data Expt#1-5/Raw data_Experiment#2/20190130_20190130-diego_RCC/20190130_20190130-diego_01_12.RCC
- __MACOSX/Front. Immunol. 14-1085895_Nanostring Raw data Expt#1-5/Raw data_Experiment#2/20190130_20190130-diego_RCC/._20190130_20190130-diego_01_12.RCC
- Front. Immunol. 14-1085895_Nanostring Raw data Expt#1-5/Raw data_Experiment#2/20190130_20190130-diego_RCC/20190130_20190130-diego_01_06.RCC
- __MACOSX/Front. Immunol. 14-1085895_Nanostring Raw data Expt#1-5/Raw data_Experiment#2/20190130_20190130-diego_RCC/._20190130_20190130-diego_01_06.RCC
- Front. Immunol. 14-1085895_Nanostring Raw data Expt#1-5/Raw data_Experiment#2/20190130_20190130-diego_RCC/20190130_20190130-diego_01_08.RCC
- __MACOSX/Front. Immunol. 14-1085895_Nanostring Raw data Expt#1-5/Raw data_Experiment#2/20190130_20190130-diego_RCC/._20190130_20190130-diego_01_08.RCC
- Front. Immunol. 14-1085895_Nanostring Raw data Expt#1-5/Raw data_Experiment#2/20190130_20190130-diego_RCC/20190130_20190130-diego_01_09.RCC
- __MACOSX/Front. Immunol. 14-1085895_Nanostring Raw data Expt#1-5/Raw data_Experiment#2/20190130_20190130-diego_RCC/._20190130_20190130-diego_01_09.RCC
- __MACOSX/Front. Immunol. 14-1085895_Nanostring Raw data Expt#1-5/Raw data_Experiment#2/._20190130_20190130-diego_RCC
- Front. Immunol. 14-1085895_Nanostring Raw data Expt#1-5/Raw data_Experiment#2/20190117_20190117diego_RCC/
- Front. Immunol. 14-1085895_Nanostring Raw data Expt#1-5/Raw data_Experiment#2/20190117_20190117diego_RCC/20190117_20190117diego_01-12_11.RCC
- __MACOSX/Front. Immunol. 14-1085895_Nanostring Raw data Expt#1-5/Raw data_Experiment#2/20190117_20190117diego_RCC/
- __MACOSX/Front. Immunol. 14-1085895_Nanostring Raw data Expt#1-5/Raw data_Experiment#2/20190117_20190117diego_RCC/._20190117_20190117diego_01-12_11.RCC
- Front. Immunol. 14-1085895_Nanostring Raw data Expt#1-5/Raw data_Experiment#2/20190117_20190117diego_RCC/20190117_20190117diego_01-12_05.RCC
- __MACOSX/Front. Immunol. 14-1085895_Nanostring Raw data Expt#1-5/Raw data_Experiment#2/20190117_20190117diego_RCC/._20190117_20190117diego_01-12_05.RCC
- Front. Immunol. 14-1085895_Nanostring Raw data Expt#1-5/Raw data_Experiment#2/20190117_20190117diego_RCC/20190117_20190117diego_01-12_04.RCC
- __MACOSX/Front. Immunol. 14-1085895_Nanostring Raw data Expt#1-5/Raw data_Experiment#2/20190117_20190117diego_RCC/._20190117_20190117diego_01-12_04.RCC
- Front. Immunol. 14-1085895_Nanostring Raw data Expt#1-5/Raw data_Experiment#2/20190117_20190117diego_RCC/20190117_20190117diego_01-12_10.RCC
- __MACOSX/Front. Immunol. 14-1085895_Nanostring Raw data Expt#1-5/Raw data_Experiment#2/20190117_20190117diego_RCC/._20190117_20190117diego_01-12_10.RCC
- Front. Immunol. 14-1085895_Nanostring Raw data Expt#1-5/Raw data_Experiment#2/20190117_20190117diego_RCC/20190117_20190117diego_01-12_06.RCC
- __MACOSX/Front. Immunol. 14-1085895_Nanostring Raw data Expt#1-5/Raw data_Experiment#2/20190117_20190117diego_RCC/._20190117_20190117diego_01-12_06.RCC
- Front. Immunol. 14-1085895_Nanostring Raw data Expt#1-5/Raw data_Experiment#2/20190117_20190117diego_RCC/20190117_20190117diego_01-12_12.RCC
- __MACOSX/Front. Immunol. 14-1085895_Nanostring Raw data Expt#1-5/Raw data_Experiment#2/20190117_20190117diego_RCC/._20190117_20190117diego_01-12_12.RCC
- Front. Immunol. 14-1085895_Nanostring Raw data Expt#1-5/Raw data_Experiment#2/20190117_20190117diego_RCC/20190117_20190117diego_01-12_07.RCC
- __MACOSX/Front. Immunol. 14-1085895_Nanostring Raw data Expt#1-5/Raw data_Experiment#2/20190117_20190117diego_RCC/._20190117_20190117diego_01-12_07.RCC
- Front. Immunol. 14-1085895_Nanostring Raw data Expt#1-5/Raw data_Experiment#2/20190117_20190117diego_RCC/20190117_20190117diego_01-12_03.RCC
- __MACOSX/Front. Immunol. 14-1085895_Nanostring Raw data Expt#1-5/Raw data_Experiment#2/20190117_20190117diego_RCC/._20190117_20190117diego_01-12_03.RCC
- Front. Immunol. 14-1085895_Nanostring Raw data Expt#1-5/Raw data_Experiment#2/20190117_20190117diego_RCC/20190117_20190117diego_01-12_02.RCC
- __MACOSX/Front. Immunol. 14-1085895_Nanostring Raw data Expt#1-5/Raw data_Experiment#2/20190117_20190117diego_RCC/._20190117_20190117diego_01-12_02.RCC
- Front. Immunol. 14-1085895_Nanostring Raw data Expt#1-5/Raw data_Experiment#2/20190117_20190117diego_RCC/20190117_20190117diego_01-12_01.RCC
- __MACOSX/Front. Immunol. 14-1085895_Nanostring Raw data Expt#1-5/Raw data_Experiment#2/20190117_20190117diego_RCC/._20190117_20190117diego_01-12_01.RCC
- Front. Immunol. 14-1085895_Nanostring Raw data Expt#1-5/Raw data_Experiment#2/20190117_20190117diego_RCC/20190117_20190117diego_01-12_09.RCC
- __MACOSX/Front. Immunol. 14-1085895_Nanostring Raw data Expt#1-5/Raw data_Experiment#2/20190117_20190117diego_RCC/._20190117_20190117diego_01-12_09.RCC
- Front. Immunol. 14-1085895_Nanostring Raw data Expt#1-5/Raw data_Experiment#2/20190117_20190117diego_RCC/20190117_20190117diego_01-12_08.RCC
- __MACOSX/Front. Immunol. 14-1085895_Nanostring Raw data Expt#1-5/Raw data_Experiment#2/20190117_20190117diego_RCC/._20190117_20190117diego_01-12_08.RCC
- __MACOSX/Front. Immunol. 14-1085895_Nanostring Raw data Expt#1-5/Raw data_Experiment#2/._20190117_20190117diego_RCC
- __MACOSX/Front. Immunol. 14-1085895_Nanostring Raw data Expt#1-5/._Raw data_Experiment#2
- Front. Immunol. 14-1085895_Nanostring Raw data Expt#1-5/Raw data_Experiment#5/
- Front. Immunol. 14-1085895_Nanostring Raw data Expt#1-5/Raw data_Experiment#5/20190123_diego2_RCC/
- Front. Immunol. 14-1085895_Nanostring Raw data Expt#1-5/Raw data_Experiment#5/20190123_diego2_RCC/.DS_Store
- __MACOSX/Front. Immunol. 14-1085895_Nanostring Raw data Expt#1-5/Raw data_Experiment#5/
- __MACOSX/Front. Immunol. 14-1085895_Nanostring Raw data Expt#1-5/Raw data_Experiment#5/20190123_diego2_RCC/
- __MACOSX/Front. Immunol. 14-1085895_Nanostring Raw data Expt#1-5/Raw data_Experiment#5/20190123_diego2_RCC/._.DS_Store
- Front. Immunol. 14-1085895_Nanostring Raw data Expt#1-5/Raw data_Experiment#5/20190123_diego2_RCC/20190123_diego2_13-24_01.RCC
- __MACOSX/Front. Immunol. 14-1085895_Nanostring Raw data Expt#1-5/Raw data_Experiment#5/20190123_diego2_RCC/._20190123_diego2_13-24_01.RCC
- Front. Immunol. 14-1085895_Nanostring Raw data Expt#1-5/Raw data_Experiment#5/20190123_diego2_RCC/20190123_diego2_13-24_02.RCC
- __MACOSX/Front. Immunol. 14-1085895_Nanostring Raw data Expt#1-5/Raw data_Experiment#5/20190123_diego2_RCC/._20190123_diego2_13-24_02.RCC
- Front. Immunol. 14-1085895_Nanostring Raw data Expt#1-5/Raw data_Experiment#5/20190123_diego2_RCC/20190123_diego2_13-24_03.RCC
- __MACOSX/Front. Immunol. 14-1085895_Nanostring Raw data Expt#1-5/Raw data_Experiment#5/20190123_diego2_RCC/._20190123_diego2_13-24_03.RCC
- Front. Immunol. 14-1085895_Nanostring Raw data Expt#1-5/Raw data_Experiment#5/20190123_diego2_RCC/20190123_diego2_13-24_07.RCC
- __MACOSX/Front. Immunol. 14-1085895_Nanostring Raw data Expt#1-5/Raw data_Experiment#5/20190123_diego2_RCC/._20190123_diego2_13-24_07.RCC
- Front. Immunol. 14-1085895_Nanostring Raw data Expt#1-5/Raw data_Experiment#5/20190123_diego2_RCC/20190123_diego2_13-24_06.RCC
- __MACOSX/Front. Immunol. 14-1085895_Nanostring Raw data Expt#1-5/Raw data_Experiment#5/20190123_diego2_RCC/._20190123_diego2_13-24_06.RCC
- Front. Immunol. 14-1085895_Nanostring Raw data Expt#1-5/Raw data_Experiment#5/20190123_diego2_RCC/20190123_diego2_13-24_04.RCC
- __MACOSX/Front. Immunol. 14-1085895_Nanostring Raw data Expt#1-5/Raw data_Experiment#5/20190123_diego2_RCC/._20190123_diego2_13-24_04.RCC
- Front. Immunol. 14-1085895_Nanostring Raw data Expt#1-5/Raw data_Experiment#5/20190123_diego2_RCC/20190123_diego2_13-24_05.RCC
- __MACOSX/Front. Immunol. 14-1085895_Nanostring Raw data Expt#1-5/Raw data_Experiment#5/20190123_diego2_RCC/._20190123_diego2_13-24_05.RCC
- Front. Immunol. 14-1085895_Nanostring Raw data Expt#1-5/Raw data_Experiment#5/20190123_diego2_RCC/20190123_diego2_13-24_08.RCC
- __MACOSX/Front. Immunol. 14-1085895_Nanostring Raw data Expt#1-5/Raw data_Experiment#5/20190123_diego2_RCC/._20190123_diego2_13-24_08.RCC
- __MACOSX/Front. Immunol. 14-1085895_Nanostring Raw data Expt#1-5/Raw data_Experiment#5/._20190123_diego2_RCC
- Front. Immunol. 14-1085895_Nanostring Raw data Expt#1-5/Raw data_Experiment#5/20190122_20190122_RCC/
- Front. Immunol. 14-1085895_Nanostring Raw data Expt#1-5/Raw data_Experiment#5/20190122_20190122_RCC/20190122_20190122_01-12_09.RCC
- __MACOSX/Front. Immunol. 14-1085895_Nanostring Raw data Expt#1-5/Raw data_Experiment#5/20190122_20190122_RCC/
- __MACOSX/Front. Immunol. 14-1085895_Nanostring Raw data Expt#1-5/Raw data_Experiment#5/20190122_20190122_RCC/._20190122_20190122_01-12_09.RCC
- Front. Immunol. 14-1085895_Nanostring Raw data Expt#1-5/Raw data_Experiment#5/20190122_20190122_RCC/20190122_20190122_01-12_08.RCC
- __MACOSX/Front. Immunol. 14-1085895_Nanostring Raw data Expt#1-5/Raw data_Experiment#5/20190122_20190122_RCC/._20190122_20190122_01-12_08.RCC
- Front. Immunol. 14-1085895_Nanostring Raw data Expt#1-5/Raw data_Experiment#5/20190122_20190122_RCC/20190122_20190122_01-12_03.RCC
- __MACOSX/Front. Immunol. 14-1085895_Nanostring Raw data Expt#1-5/Raw data_Experiment#5/20190122_20190122_RCC/._20190122_20190122_01-12_03.RCC
- Front. Immunol. 14-1085895_Nanostring Raw data Expt#1-5/Raw data_Experiment#5/20190122_20190122_RCC/20190122_20190122_01-12_02.RCC
- __MACOSX/Front. Immunol. 14-1085895_Nanostring Raw data Expt#1-5/Raw data_Experiment#5/20190122_20190122_RCC/._20190122_20190122_01-12_02.RCC
- Front. Immunol. 14-1085895_Nanostring Raw data Expt#1-5/Raw data_Experiment#5/20190122_20190122_RCC/20190122_20190122_01-12_01.RCC
- __MACOSX/Front. Immunol. 14-1085895_Nanostring Raw data Expt#1-5/Raw data_Experiment#5/20190122_20190122_RCC/._20190122_20190122_01-12_01.RCC
- Front. Immunol. 14-1085895_Nanostring Raw data Expt#1-5/Raw data_Experiment#5/20190122_20190122_RCC/20190122_20190122_01-12_11.RCC
- __MACOSX/Front. Immunol. 14-1085895_Nanostring Raw data Expt#1-5/Raw data_Experiment#5/20190122_20190122_RCC/._20190122_20190122_01-12_11.RCC
- Front. Immunol. 14-1085895_Nanostring Raw data Expt#1-5/Raw data_Experiment#5/20190122_20190122_RCC/20190122_20190122_01-12_05.RCC
- __MACOSX/Front. Immunol. 14-1085895_Nanostring Raw data Expt#1-5/Raw data_Experiment#5/20190122_20190122_RCC/._20190122_20190122_01-12_05.RCC
- Front. Immunol. 14-1085895_Nanostring Raw data Expt#1-5/Raw data_Experiment#5/20190122_20190122_RCC/20190122_20190122_01-12_04.RCC
- __MACOSX/Front. Immunol. 14-1085895_Nanostring Raw data Expt#1-5/Raw data_Experiment#5/20190122_20190122_RCC/._20190122_20190122_01-12_04.RCC
- Front. Immunol. 14-1085895_Nanostring Raw data Expt#1-5/Raw data_Experiment#5/20190122_20190122_RCC/20190122_20190122_01-12_10.RCC
- __MACOSX/Front. Immunol. 14-1085895_Nanostring Raw data Expt#1-5/Raw data_Experiment#5/20190122_20190122_RCC/._20190122_20190122_01-12_10.RCC
- Front. Immunol. 14-1085895_Nanostring Raw data Expt#1-5/Raw data_Experiment#5/20190122_20190122_RCC/20190122_20190122_01-12_06.RCC
- __MACOSX/Front. Immunol. 14-1085895_Nanostring Raw data Expt#1-5/Raw data_Experiment#5/20190122_20190122_RCC/._20190122_20190122_01-12_06.RCC
- Front. Immunol. 14-1085895_Nanostring Raw data Expt#1-5/Raw data_Experiment#5/20190122_20190122_RCC/20190122_20190122_01-12_12.RCC
- __MACOSX/Front. Immunol. 14-1085895_Nanostring Raw data Expt#1-5/Raw data_Experiment#5/20190122_20190122_RCC/._20190122_20190122_01-12_12.RCC
- Front. Immunol. 14-1085895_Nanostring Raw data Expt#1-5/Raw data_Experiment#5/20190122_20190122_RCC/20190122_20190122_01-12_07.RCC
- __MACOSX/Front. Immunol. 14-1085895_Nanostring Raw data Expt#1-5/Raw data_Experiment#5/20190122_20190122_RCC/._20190122_20190122_01-12_07.RCC
- __MACOSX/Front. Immunol. 14-1085895_Nanostring Raw data Expt#1-5/Raw data_Experiment#5/._20190122_20190122_RCC
- Front. Immunol. 14-1085895_Nanostring Raw data Expt#1-5/Raw data_Experiment#5/.DS_Store
- __MACOSX/Front. Immunol. 14-1085895_Nanostring Raw data Expt#1-5/Raw data_Experiment#5/._.DS_Store
- Front. Immunol. 14-1085895_Nanostring Raw data Expt#1-5/Raw data_Experiment#5/20190523_20190522diego_RCC/
- Front. Immunol. 14-1085895_Nanostring Raw data Expt#1-5/Raw data_Experiment#5/20190523_20190522diego_RCC/.DS_Store
- __MACOSX/Front. Immunol. 14-1085895_Nanostring Raw data Expt#1-5/Raw data_Experiment#5/20190523_20190522diego_RCC/
- __MACOSX/Front. Immunol. 14-1085895_Nanostring Raw data Expt#1-5/Raw data_Experiment#5/20190523_20190522diego_RCC/._.DS_Store
- Front. Immunol. 14-1085895_Nanostring Raw data Expt#1-5/Raw data_Experiment#5/20190523_20190522diego_RCC/20190523_20190522diego_01-12_04.RCC
- __MACOSX/Front. Immunol. 14-1085895_Nanostring Raw data Expt#1-5/Raw data_Experiment#5/20190523_20190522diego_RCC/._20190523_20190522diego_01-12_04.RCC
- Front. Immunol. 14-1085895_Nanostring Raw data Expt#1-5/Raw data_Experiment#5/20190523_20190522diego_RCC/20190523_20190522diego_01-12_01.RCC
- __MACOSX/Front. Immunol. 14-1085895_Nanostring Raw data Expt#1-5/Raw data_Experiment#5/20190523_20190522diego_RCC/._20190523_20190522diego_01-12_01.RCC
- Front. Immunol. 14-1085895_Nanostring Raw data Expt#1-5/Raw data_Experiment#5/20190523_20190522diego_RCC/20190523_20190522diego_01-12_03.RCC
- __MACOSX/Front. Immunol. 14-1085895_Nanostring Raw data Expt#1-5/Raw data_Experiment#5/20190523_20190522diego_RCC/._20190523_20190522diego_01-12_03.RCC
- Front. Immunol. 14-1085895_Nanostring Raw data Expt#1-5/Raw data_Experiment#5/20190523_20190522diego_RCC/20190523_20190522diego_01-12_02.RCC
- __MACOSX/Front. Immunol. 14-1085895_Nanostring Raw data Expt#1-5/Raw data_Experiment#5/20190523_20190522diego_RCC/._20190523_20190522diego_01-12_02.RCC
- __MACOSX/Front. Immunol. 14-1085895_Nanostring Raw data Expt#1-5/Raw data_Experiment#5/._20190523_20190522diego_RCC
- Front. Immunol. 14-1085895_Nanostring Raw data Expt#1-5/Raw data_Experiment#5/20190501_20190501-diego_RCC/
- Front. Immunol. 14-1085895_Nanostring Raw data Expt#1-5/Raw data_Experiment#5/20190501_20190501-diego_RCC/20190501_20190501-diego_01-12_01.RCC
- __MACOSX/Front. Immunol. 14-1085895_Nanostring Raw data Expt#1-5/Raw data_Experiment#5/20190501_20190501-diego_RCC/
- __MACOSX/Front. Immunol. 14-1085895_Nanostring Raw data Expt#1-5/Raw data_Experiment#5/20190501_20190501-diego_RCC/._20190501_20190501-diego_01-12_01.RCC
- Front. Immunol. 14-1085895_Nanostring Raw data Expt#1-5/Raw data_Experiment#5/20190501_20190501-diego_RCC/20190501_20190501-diego_01-12_02.RCC
- __MACOSX/Front. Immunol. 14-1085895_Nanostring Raw data Expt#1-5/Raw data_Experiment#5/20190501_20190501-diego_RCC/._20190501_20190501-diego_01-12_02.RCC
- Front. Immunol. 14-1085895_Nanostring Raw data Expt#1-5/Raw data_Experiment#5/20190501_20190501-diego_RCC/20190501_20190501-diego_01-12_03.RCC
- __MACOSX/Front. Immunol. 14-1085895_Nanostring Raw data Expt#1-5/Raw data_Experiment#5/20190501_20190501-diego_RCC/._20190501_20190501-diego_01-12_03.RCC
- Front. Immunol. 14-1085895_Nanostring Raw data Expt#1-5/Raw data_Experiment#5/20190501_20190501-diego_RCC/20190501_20190501-diego_01-12_07.RCC
- __MACOSX/Front. Immunol. 14-1085895_Nanostring Raw data Expt#1-5/Raw data_Experiment#5/20190501_20190501-diego_RCC/._20190501_20190501-diego_01-12_07.RCC
- Front. Immunol. 14-1085895_Nanostring Raw data Expt#1-5/Raw data_Experiment#5/20190501_20190501-diego_RCC/20190501_20190501-diego_01-12_12.RCC
- __MACOSX/Front. Immunol. 14-1085895_Nanostring Raw data Expt#1-5/Raw data_Experiment#5/20190501_20190501-diego_RCC/._20190501_20190501-diego_01-12_12.RCC
- Front. Immunol. 14-1085895_Nanostring Raw data Expt#1-5/Raw data_Experiment#5/20190501_20190501-diego_RCC/20190501_20190501-diego_01-12_06.RCC
- __MACOSX/Front. Immunol. 14-1085895_Nanostring Raw data Expt#1-5/Raw data_Experiment#5/20190501_20190501-diego_RCC/._20190501_20190501-diego_01-12_06.RCC
- Front. Immunol. 14-1085895_Nanostring Raw data Expt#1-5/Raw data_Experiment#5/20190501_20190501-diego_RCC/20190501_20190501-diego_01-12_10.RCC
- __MACOSX/Front. Immunol. 14-1085895_Nanostring Raw data Expt#1-5/Raw data_Experiment#5/20190501_20190501-diego_RCC/._20190501_20190501-diego_01-12_10.RCC
- Front. Immunol. 14-1085895_Nanostring Raw data Expt#1-5/Raw data_Experiment#5/20190501_20190501-diego_RCC/20190501_20190501-diego_01-12_04.RCC
- __MACOSX/Front. Immunol. 14-1085895_Nanostring Raw data Expt#1-5/Raw data_Experiment#5/20190501_20190501-diego_RCC/._20190501_20190501-diego_01-12_04.RCC
- Front. Immunol. 14-1085895_Nanostring Raw data Expt#1-5/Raw data_Experiment#5/20190501_20190501-diego_RCC/20190501_20190501-diego_01-12_05.RCC
- __MACOSX/Front. Immunol. 14-1085895_Nanostring Raw data Expt#1-5/Raw data_Experiment#5/20190501_20190501-diego_RCC/._20190501_20190501-diego_01-12_05.RCC
- Front. Immunol. 14-1085895_Nanostring Raw data Expt#1-5/Raw data_Experiment#5/20190501_20190501-diego_RCC/20190501_20190501-diego_01-12_11.RCC
- __MACOSX/Front. Immunol. 14-1085895_Nanostring Raw data Expt#1-5/Raw data_Experiment#5/20190501_20190501-diego_RCC/._20190501_20190501-diego_01-12_11.RCC
- Front. Immunol. 14-1085895_Nanostring Raw data Expt#1-5/Raw data_Experiment#5/20190501_20190501-diego_RCC/20190501_20190501-diego_01-12_08.RCC
- __MACOSX/Front. Immunol. 14-1085895_Nanostring Raw data Expt#1-5/Raw data_Experiment#5/20190501_20190501-diego_RCC/._20190501_20190501-diego_01-12_08.RCC
- Front. Immunol. 14-1085895_Nanostring Raw data Expt#1-5/Raw data_Experiment#5/20190501_20190501-diego_RCC/20190501_20190501-diego_01-12_09.RCC
- __MACOSX/Front. Immunol. 14-1085895_Nanostring Raw data Expt#1-5/Raw data_Experiment#5/20190501_20190501-diego_RCC/._20190501_20190501-diego_01-12_09.RCC
- __MACOSX/Front. Immunol. 14-1085895_Nanostring Raw data Expt#1-5/Raw data_Experiment#5/._20190501_20190501-diego_RCC
- Front. Immunol. 14-1085895_Nanostring Raw data Expt#1-5/Raw data_Experiment#5/20191213_20191213-vonWerdt_RCC/
- Front. Immunol. 14-1085895_Nanostring Raw data Expt#1-5/Raw data_Experiment#5/20191213_20191213-vonWerdt_RCC/.DS_Store
- __MACOSX/Front. Immunol. 14-1085895_Nanostring Raw data Expt#1-5/Raw data_Experiment#5/20191213_20191213-vonWerdt_RCC/
- __MACOSX/Front. Immunol. 14-1085895_Nanostring Raw data Expt#1-5/Raw data_Experiment#5/20191213_20191213-vonWerdt_RCC/._.DS_Store
- Front. Immunol. 14-1085895_Nanostring Raw data Expt#1-5/Raw data_Experiment#5/20191213_20191213-vonWerdt_RCC/20191213_20191213-vonWerdt_01-12_08.RCC
- __MACOSX/Front. Immunol. 14-1085895_Nanostring Raw data Expt#1-5/Raw data_Experiment#5/20191213_20191213-vonWerdt_RCC/._20191213_20191213-vonWerdt_01-12_08.RCC
- Front. Immunol. 14-1085895_Nanostring Raw data Expt#1-5/Raw data_Experiment#5/20191213_20191213-vonWerdt_RCC/20191213_20191213-vonWerdt_01-12_09.RCC
- __MACOSX/Front. Immunol. 14-1085895_Nanostring Raw data Expt#1-5/Raw data_Experiment#5/20191213_20191213-vonWerdt_RCC/._20191213_20191213-vonWerdt_01-12_09.RCC
- Front. Immunol. 14-1085895_Nanostring Raw data Expt#1-5/Raw data_Experiment#5/20191213_20191213-vonWerdt_RCC/20191213_20191213-vonWerdt_01-12_04.RCC
- __MACOSX/Front. Immunol. 14-1085895_Nanostring Raw data Expt#1-5/Raw data_Experiment#5/20191213_20191213-vonWerdt_RCC/._20191213_20191213-vonWerdt_01-12_04.RCC
- Front. Immunol. 14-1085895_Nanostring Raw data Expt#1-5/Raw data_Experiment#5/20191213_20191213-vonWerdt_RCC/20191213_20191213-vonWerdt_01-12_10.RCC
[truncated: 208 more entries]
