# Supplementary material for: Regulator of G-protein signaling 1 critically supports CD8+ TRM cell-mediated intestinal immunity
Source: Front Immunol. 2023 Apr 20;14:1085895. doi: 10.3389/fimmu.2023.1085895 (PMC10158727; doi:10.3389/fimmu.2023.1085895)
Supplement: Supplementary file 4 [file DataSheet_4.zip › Front. Immunol. 14-1085895_Nanostring Raw data Expt#1-5/Raw data_Experiment#4/Front. Immunol. 14-1085895 - Nanostring Data_ Expt#4.xlsx]

## Sheet: Expt #4
Von Werdt & Gungor et al. Front. Immunol. 14:1085895 - Sample List Nanostring Data
Experiment #4
Sample Nr	Sample type	Date of Sort	Date of Run	Exp Code	RCC file
5	Tab CD8ab SI IEL i.v.- (WT) replicate #1	2016-10-05	2107-03-28	DvW42	20170328_170328-diego3-rerun_05_01.RCC
6	Tab CD8ab SI IEL i.v.- (WT) replicate #2	2017-03-02	2107-03-28	DvW42	20170328_170328-diego3-rerun_06_01.RCC
7	Tab CD8ab SI IEL i.v.- (WT) replicate #3	2017-03-21	2107-03-28	DvW42	20170328_170328-diego3-rerun_07_01.RCC
8	Tab CD8ab SI IEL i.v.- (WT) replicate #4	2017-03-21	2107-03-28	DvW42	20170328_170328-diego3-rerun_08_01.RCC
Sample Nr	Sample type	Date of Sort	Date of Run	Exp Code	RCC file
5	Tab CD8ab SI IEL i.v.- (Rgs1 -/- B6) Replicate #1	2017-04-11	2017-04-25	DvW42	20170425_20170425-Diego_01_05.RCC
6	Tab CD8ab SI IEL i.v.- (Rgs1 -/- B6) Replicate #2	2017-04-11	2017-04-25	DvW42	20170425_20170425-Diego_01_06.RCC
Sample Nr	Sample type	Date of Sort	Date of Run	Exp Code	RCC file
5	Tab CD8ab SI IEL i.v.- (Rgs1 -/- B6) Replicate #3	2017-04-28	2017-07-18	DvW42	20170718_diego 18-07-17 run5_01_05.RCC
Sample Nr	Sample type	Date of Sort	Date of Run	Exp Code	RCC file
11	Tab CD8ab SI IEL i.v.- (Rgs1 -/- B6) Replicate #4	2017-04-28	2017-10-24	DvW42	20171024_20171024-Diego_01_11.RCC
