# Supplementary material for: Regulator of G-protein signaling 1 critically supports CD8+ TRM cell-mediated intestinal immunity
Source: Front Immunol. 2023 Apr 20;14:1085895. doi: 10.3389/fimmu.2023.1085895 (PMC10158727; doi:10.3389/fimmu.2023.1085895)
Supplement: Supplementary file 4 [file DataSheet_4.zip › Front. Immunol. 14-1085895_Nanostring Raw data Expt#1-5/Raw data_Experiment#3/Front. Immunol. 14-1085895 - Nanostring Data_ Expt#3.xlsx]

## Sheet: Expt #3
Von Werdt & Gungor et al. Front. Immunol. 14:1085895 - Sample List Nanostring Data
Experiment #3
Sample Nr	Sample type		Date of Run	Exp Code	RCC file
1	Rgs1lo WT OT-I IL-2 replicate #1	2018-11-09	2018-11-13	DvW49_091118	20181113_20181113-diego_01_01.RCC
2	Rgs1lo WT OT-I IL-2 replicate #2	2018-11-09	2018-11-13	DvW49_091118	20181113_20181113-diego_01_02.RCC
3	Rgs1lo WT OT-I IL-2 replicate #3	2018-11-09	2018-11-13	DvW49_091118	20181113_20181113-diego_01_03.RCC
4	Rgs1hi WT OT-I TCR TGFb IL-33 replicate #1	2018-11-09	2018-11-13	DvW49_091118	20181113_20181113-diego_01_04.RCC
5	Rgs1hi WT OT-I TCR TGFb IL-33 replicate #2	2018-11-09	2018-11-13	DvW49_091118	20181113_20181113-diego_01_05.RCC
6	Rgs1hi WT OT-I TCR TGFb IL-33 replicate #3	2018-11-09	2018-11-13	DvW49_091118	20181113_20181113-diego_01_06.RCC
Sample Nr	Sample type	Date of Sort	Date of Run	Exp Code	RCC file
4	Rgs1hi WT OT-I TCR TGFb IL-15 replicate #1	31.11.2018	2018-12-19	DvW49_311118	20181219_20181219-diego_01_04.RCC
5	Rgs1hi WT OT-I TCR TGFb IL-15 replicate #2	31.11.2018	2018-12-19	DvW49_311118	20181219_20181219-diego_01_05.RCC
6	Rgs1hi WT OT-I TCR TGFb IL-15 replicate #3	31.11.2018	2018-12-19	DvW49_311118	20181219_20181219-diego_01_06.RCC
