# Supplementary material for: Regulator of G-protein signaling 1 critically supports CD8+ TRM cell-mediated intestinal immunity
Source: Front Immunol. 2023 Apr 20;14:1085895. doi: 10.3389/fimmu.2023.1085895 (PMC10158727; doi:10.3389/fimmu.2023.1085895)
Supplement: Supplementary file 4 [file DataSheet_4.zip › Front. Immunol. 14-1085895_Nanostring Raw data Expt#1-5/Raw data_Experiment#2/Front. Immunol. 14-1085895 - Nanostring Data_ Expt#2.xlsx]

## Sheet: Expt#2
Von Werdt & Gungor et al. Front. Immunol. 14:1085895 - Sample List Nanostring Data
Experiment #2
Sample Nr	Sample type	Date of Sort	Date of Run	Exp Code	RCC file
1	IEL OT-I d8pi replicate #1	2018-12-21	2019-01-17	DvW43_131218	20190117_20190117diego_01-12_01.RCC
2	IEL OT-I d8pi replicate #2	2018-12-21	2019-01-17	DvW43_131218	20190117_20190117diego_01-12_02.RCC
3	IEL OT-I d8pi replicate #3	2018-12-21	2019-01-17	DvW43_131218	20190117_20190117diego_01-12_03.RCC
4	IEL OT-I d8pi replicate #4	2018-12-21	2019-01-17	DvW43_131218	20190117_20190117diego_01-12_04.RCC
5	LPL OT-I d8pi replicate #1	2018-12-21	2019-01-17	DvW43_131218	20190117_20190117diego_01-12_05.RCC
6	LPL OT-I d8pi replicate #2	2018-12-21	2019-01-17	DvW43_131218	20190117_20190117diego_01-12_06.RCC
7	LPL OT-I d8pi replicate #3	2018-12-21	2019-01-17	DvW43_131218	20190117_20190117diego_01-12_07.RCC
8	LPL OT-I d8pi replicate #4	2018-12-21	2019-01-17	DvW43_131218	20190117_20190117diego_01-12_08.RCC
9	SP OT-I d8pi replicate #1	2018-12-21	2019-01-17	DvW43_131218	20190117_20190117diego_01-12_09.RCC
10	SP OT-I d8pi replicate #2	2018-12-21	2019-01-17	DvW43_131218	20190117_20190117diego_01-12_10.RCC
11	SP OT-I d8pi replicate #3	2018-12-21	2019-01-17	DvW43_131218	20190117_20190117diego_01-12_11.RCC
12	SP OT-I d8pi replicate #4	2018-12-21	2019-01-17	DvW43_131218	20190117_20190117diego_01-12_12.RCC
Sample Nr	Sample type	Date of Sort	Date of Run	Exp Code	RCC file
1	IEL OT-I 30dp.i. TRM replicate #1	2018-10-18	2019-01-30	DvW43_180918	20190130_20190130-diego_01_01.RCC
2	IEL OT-I 30dp.i. TRM replicate #2	2018-10-18	2019-01-30	DvW43_180918	20190130_20190130-diego_01_02.RCC
3	IEL OT-I 30dp.i. TRM replicate #3	2018-10-22	2019-01-30	DvW43_180918	20190130_20190130-diego_01_03.RCC
4	IEL OT-I 30dp.i. TRM replicate #4	2018-10-25	2019-01-30	DvW43_180918	20190130_20190130-diego_01_04.RCC
5	LPL OT-I 30dp.i. TRM replicate #1	2018-10-18	2019-01-30	DvW43_180918	20190130_20190130-diego_01_05.RCC
6	LPL OT-I 30dp.i. TRM replicate #2	2018-10-18	2019-01-30	DvW43_180918	20190130_20190130-diego_01_06.RCC
7	LPL OT-I 30dp.i. TRM replicate #3	2018-10-22	2019-01-30	DvW43_180918	20190130_20190130-diego_01_07.RCC
8	LPL OT-I 30dp.i. TRM replicate #4	2018-10-25	2019-01-30	DvW43_180918	20190130_20190130-diego_01_08.RCC
9	SP OT-I 30dp.i. TCM replicate #1	2018-10-18	2019-01-30	DvW43_180918	20190130_20190130-diego_01_09.RCC
10	SP OT-I 30dp.i. TCM replicate #2	2018-10-22	2019-01-30	DvW43_180918	20190130_20190130-diego_01_10.RCC
11	SP OT-I 30dp.i. TCM replicate #3	2018-10-24	2019-01-30	DvW43_180918	20190130_20190130-diego_01_11.RCC
12	SP OT-I 30dp.i. TCM replicate #4	2018-10-25	2019-01-30	DvW43_180918	20190130_20190130-diego_01_12.RCC
Sample Nr	Sample type	Date of Sort	Date of Run	Exp Code	RCC file
1	IEL OT-I 30dp.i. TRM replicate #5	2019-03-22	2019-05-01	DvW52_110219	20190501_20190501-diego_01_12_01.RCC
3	IEL OT-I 30dp.i. TRM replicate #6	2019-03-22	2019-05-01	DvW52_110219	20190501_20190501-diego_01_12_03.RCC
5	IEL OT-I 30dp.i. TRM replicate #7	2019-03-22	2019-05-01	DvW52_110219	20190501_20190501-diego_01_12_05.RCC
8	LPL OT-I 30dp.i. TRM replicate #5	2019-03-22	2019-05-01	DvW52_110219	20190501_20190501-diego_01_12_08.RCC
10	LPL OT-I 30dp.i. TRM replicate #6	2019-03-22	2019-05-01	DvW52_110219	20190501_20190501-diego_01_12_10.RCC
12	LPL OT-I 30dp.i. TRM replicate #7	2019-03-22	2019-05-01	DvW52_110219	20190501_20190501-diego_01_12_12.RCC
Sample Nr	Sample type	Date of Sort	Date of Run	Exp Code	RCC file
1	IEL OT-I 30dp.i. TRM replicate #8	2019-03-22	2019-05-21	DvW52_110219	20190521_20190521-diego_01_01.RCC
3	IEL OT-I 30dp.i. TRM replicate #9	2019-03-22	2019-05-21	DvW52_110219	20190521_20190521-diego_01_03.RCC
5	IEL OT-I 30dp.i. TRM replicate #10	2019-05-15	2019-05-21	DvW52_110419	20190521_20190521-diego_01_05.RCC
7	LPL OT-I 30dp.i. TRM replicate #8	2019-03-22	2019-05-21	DvW52_110219	20190521_20190521-diego_01_07.RCC
9	LPL OT-I 30dp.i. TRM replicate #9	2019-05-15	2019-05-21	DvW52_110419	20190521_20190521-diego_01_09.RCC
11	LPL OT-I 30dp.i. TRM replicate #10	2019-05-15	2019-05-21	DvW52_110419	20190521_20190521-diego_01_11.RCC
Sample Nr	Sample type	Date of Sort	Date of Run	Exp Code	RCC file
1	LPL OT-I 30dp.i. TRM replicate #11	2019-05-15	2019-05-22	DvW52_110419	20190523_20190522diego_01-12_01.RCC
3	LPL OT-I 30dp.i. TRM replicate #12	2019-05-15	2019-05-22	DvW52_110419	20190523_20190522diego_01-12_03.RCC
5	SP OT-I 30dp.i. TCM replicate #5	2019-05-15	2019-05-22	DvW52_110419	20190523_20190522diego_01-12_05.RCC
7	SP OT-I 30dp.i. TCM replicate #6	2019-03-22	2019-05-22	DvW52_110419	20190523_20190522diego_01-12_07.RCC
9	SP OT-I 30dp.i. TCM replicate #7	2019-05-15	2019-05-22	DvW52_110419	20190523_20190522diego_01-12_09.RCC
11	SP OT-I 30dp.i. TCM replicate #8	2019-05-15	2019-05-22	DvW52_110419	20190523_20190522diego_01-12_11.RCC
