# Supplementary material for: Regulator of G-protein signaling 1 critically supports CD8+ TRM cell-mediated intestinal immunity
Source: Front Immunol. 2023 Apr 20;14:1085895. doi: 10.3389/fimmu.2023.1085895 (PMC10158727; doi:10.3389/fimmu.2023.1085895)
Supplement: Supplementary file 4 [file DataSheet_4.zip › Front. Immunol. 14-1085895_Nanostring Raw data Expt#1-5/Raw data_Experiment#5/20191213_20191213-vonWerdt_RCC/20191213_20191213-vonWerdt_01-12_08.RCC]

<Header>
FileVersion,1.7
SoftwareVersion,4.0.0.3
</Header>

<Sample_Attributes>
ID,01-12
Owner,
Comments,
Date,20191213
GeneRLF,DvWerdt_1_C6312
SystemAPF,n6_vDV1
</Sample_Attributes>

<Lane_Attributes>
ID,8
FovCount,555
FovCounted,525
ScannerID,1501C0239
StagePosition,2
BindingDensity,0.11
CartridgeID,20191213-vonWerdt
CartridgeBarcode,208512521220
</Lane_Attributes>

<Code_Summary>
CodeClass,Name,Accession,Count
Endogenous,LOC100503878 / Znf683 / Hobit,ENSMUST00000105884.1,126
Endogenous,Rgs9,NM_001165934.1,0
Endogenous,Cxcr3,NM_009910.2,177
Endogenous,Foxp3,NM_054039.2,1
Endogenous,Ly6c2,NM_001099217.1,264
Endogenous,itgb7,NM_013566.2,224
Endogenous,Sik1,NM_010831.2,70
Endogenous,Pdcd1,NM_008798.1,4
Endogenous,Nr4a1,NM_010444.1,214
Endogenous,Il7r,NM_008372.3,201
Endogenous,Tmem123,NM_133739.2,97
Endogenous,Chn2,NM_001163640.1,24
Endogenous,Xcl1,NM_008510.1,39
Endogenous,Gata-3,NM_008091.3,50
Endogenous,Skil,NM_011386.2,129
Endogenous,Hpgds,NM_019455.4,11
Endogenous,S1pr4,NM_010102.1,68
Endogenous,Ctla4,NM_009843.3,100
Endogenous,Usp33,NM_001076676.1,1
Endogenous,Ahr,NM_013464.4,5
Endogenous,S1pr1,NM_007901.4,25
Endogenous,Cdh1,NM_009864.2,62
Endogenous,Bcl-6,NM_009744.3,3
Endogenous,Icos,NM_017480.1,99
Endogenous,Elovl7,NM_029001.4,3
Endogenous,Ifnar2,NM_001110498.1,19
Endogenous,Rorc,NM_011281.2,2
Endogenous,Foxo1,NM_019739.2,118
Endogenous,Tlr1,NM_030682.1,3
Endogenous,Sidt1,NM_001159419.1,20
Endogenous,Tcf7,NM_009331.3,75
Endogenous,Fgf13,NM_010200.2,17
Endogenous,Itgae (CD103),NM_008399.1,262
Endogenous,Rgs18,NM_022881.4,1
Endogenous,Rgs16,NM_011267.3,3
Endogenous,Ccr9,NM_009913.6,81
Endogenous,Rgs2,NM_009061.2,118
Endogenous,Rgs19,NM_026446.3,49
Endogenous,Rgs1,NM_015811.1,22
Endogenous,Qpct,NM_027455.2,28
Endogenous,Gzmb,NM_013542.2,380
Endogenous,Il2rb,NM_008368.3,219
Endogenous,Tbet,NM_019507.2,32
Endogenous,CD69,NM_001033122.3,536
Endogenous,Hspa1a,NM_010479.2,10
Endogenous,Cmah,NM_001111110.2,19
Endogenous,Litaf,NM_019980.1,24
Endogenous,Klrg1,NM_016970.1,18
Endogenous,Rgs14,NM_016758.3,9
Endogenous,Eomes,NM_010136.2,4
Endogenous,Ccr7,NM_007719.2,2
Endogenous,Rgs3,NM_001081650.1,105
Endogenous,Nr4a2,NM_001139509.1,44
Endogenous,Klre1,NM_153590.3,7
Endogenous,Slamf6,NM_030710.2,21
Endogenous,Rgs10,NM_026418.2,2
Endogenous,S1pr5,NM_053190.2,10
Endogenous,Cd244,NM_018729.2,20
Endogenous,Fam65b,NM_029679.2,85
Endogenous,Rasgrp2,NM_011242.2,35
Endogenous,KFL2,NM_008452.2,105
Endogenous,LOC641050,M11024.1,3
Endogenous,Rgs13,NM_153171.4,0
Endogenous,Bcl-2,NM_009741.3,55
Endogenous,Vps37b,NM_177876.4,125
Endogenous,Inpp4b,NM_001024617.2,191
Endogenous,Prdm1,NM_007548.3,25
Endogenous,Cxcr4,NM_009911.3,18
Endogenous,S1pr2,NM_010333.4,13
Endogenous,S1pr3,NM_010101.3,0
Endogenous,Itga1,NM_001033228.3,98
Endogenous,Il15ra,NM_008358.2,3
Positive,POS_C(8),ERCC_00002.1,1285
Positive,POS_A(128),ERCC_00117.1,25737
Positive,POS_F(0.125),ERCC_00034.1,37
Positive,POS_D(2),ERCC_00092.1,383
Positive,POS_B(32),ERCC_00112.1,5062
Positive,POS_E(0.5),ERCC_00035.1,66
Negative,NEG_C(0),ERCC_00019.1,0
Negative,NEG_D(0),ERCC_00076.1,1
Negative,NEG_E(0),ERCC_00098.1,5
Negative,NEG_A(0),ERCC_00096.1,2
Negative,NEG_H(0),ERCC_00154.1,0
Negative,NEG_G(0),ERCC_00144.1,0
Negative,NEG_F(0),ERCC_00126.1,4
Negative,NEG_B(0),ERCC_00041.1,1
Housekeeping,Cd3d,NM_013487.2,498
Housekeeping,Rpl19,NM_009078.1,1628
Housekeeping,Gapdh,NM_008084.2,734
Housekeeping,Tbp,NM_013684.3,12
Housekeeping,B2m,NM_009735.3,2109
Housekeeping,Hprt,NM_013556.2,6
Housekeeping,Cd3e,NM_007648.4,296
</Code_Summary>

<Messages>
</Messages>
