# Supplementary material for: Regulator of G-protein signaling 1 critically supports CD8+ TRM cell-mediated intestinal immunity
Source: Front Immunol. 2023 Apr 20;14:1085895. doi: 10.3389/fimmu.2023.1085895 (PMC10158727; doi:10.3389/fimmu.2023.1085895)
Supplement: Supplementary file 4 [file DataSheet_4.zip › Front. Immunol. 14-1085895_Nanostring Raw data Expt#1-5/Raw data_Experiment#1/Front. Immunol. 14-1085895 - Nanostring Data_ Expt#1 .xlsx]

## Sheet: Expt#1
Von Werdt & Gungor et al. Front. Immunol. 14:1085895 - Sample List Nanostring Data
Experiment #1
Sample Nr	Sample type	Date of Sort	Date of Run	Exp Code	RCC file
1	Tab CD4 SP iv+ replicate #1	2017-11-08	2017-03-21	DvW42	20170321_20170321 diego2_01_01.RCC
2	Tab CD4 SP iv+ replicate #2	2017-11-08	2017-03-21	DvW42	20170321_20170321 diego2_01_02.RCC
3	Tab CD4 SP iv+ replicate #3	2017-11-08	2017-03-21	DvW42	20170321_20170321 diego2_01_03.RCC
4	Tab CD4 SP iv+ replicate #4	2017-11-08	2017-03-21	DvW42	20170321_20170321 diego2_01_04.RCC
5	Tab CD8ab SP iv+ replicate #1	2017-11-08	2017-03-21	DvW42	20170321_20170321 diego2_01_05.RCC
6	Tab CD8ab SP iv+ replicate #2	2017-11-08	2017-03-21	DvW42	20170321_20170321 diego2_01_06.RCC
7	Tab CD8ab SP iv+ replicate #3	2017-11-08	2017-03-21	DvW42	20170321_20170321 diego2_01_07.RCC
8	Tab CD8ab SP iv+ replicate #4	2017-11-08	2017-03-21	DvW42	20170321_20170321 diego2_01_08.RCC
9	Tgd SI IEL iv- replicate #1	2016-10-05	2017-03-21	DvW42	20170321_20170321 diego2_01_09.RCC
10	Tgd SI IEL iv- replicate #2	2016-10-05	2017-03-21	DvW42	20170321_20170321 diego2_01_10.RCC
11	Tgd SI IEL iv- replicate #3	2016-10-05	2017-03-21	DvW42	20170321_20170321 diego2_01_11.RCC
12	Tgd SI IEL iv- replicate #4	2016-10-05	2017-03-21	DvW42	20170321_20170321 diego2_01_12.RCC
Sample Nr	Sample type	Date of Sort	Date of Run	Exp Code	RCC file
1	Tab CD8aa SI IEL i.v.- replicate #1	2016-10-05	2107-03-28	DvW42	20170328_170328-diego3-rerun_01_01.RCC
2	Tab CD8aa SI IEL i.v.- replicate #2	2016-10-05	2107-03-28	DvW42	20170328_170328-diego3-rerun_02_01.RCC
3	Tab CD8aa SI IEL i.v.- replicate #3	2017-03-02	2107-03-28	DvW42	20170328_170328-diego3-rerun_03_01.RCC
4	Tab CD8aa SI IEL i.v.- replicate #4	2017-03-02	2107-03-28	DvW42	20170328_170328-diego3-rerun_04_01.RCC
5	Tab CD8ab SI IEL i.v.- replicate #1	2016-10-05	2107-03-28	DvW42	20170328_170328-diego3-rerun_05_01.RCC
6	Tab CD8ab SI IEL i.v.- replicate #2	2017-03-02	2107-03-28	DvW42	20170328_170328-diego3-rerun_06_01.RCC
7	Tab CD8ab SI IEL i.v.- replicate #3	2017-03-21	2107-03-28	DvW42	20170328_170328-diego3-rerun_07_01.RCC
8	Tab CD8ab SI IEL i.v.- replicate #4	2017-03-21	2107-03-28	DvW42	20170328_170328-diego3-rerun_08_01.RCC
9	Tab CD4 SI LPL i.v.- replicate #1	2017-01-12	2107-03-28	DvW42	20170328_170328-diego3-rerun_09_01.RCC
10	Tab CD4 SI LPL i.v.- replicate #2	2017-01-12	2107-03-28	DvW42	20170328_170328-diego3-rerun_10_01.RCC
11	Tab CD4 SI LPL i.v.- replicate #3	2017-03-21	2107-03-28	DvW42	20170328_170328-diego3-rerun_11_01.RCC
12	Tab CD4 SI LPL i.v.- replicate #4	2017-03-21	2107-03-28	DvW42	20170328_170328-diego3-rerun_12_01.RCC
